# Supplementary material for: Core Microbial Functional Activities in Ocean Environments Revealed by Global Metagenomic Profiling Analyses
Source: PLoS One. 2014 Jun 12;9(6):e97338. doi: 10.1371/journal.pone.0097338 (PMC4055538; doi:10.1371/journal.pone.0097338)
Supplement: File S1 — Table S1, Sites locations, datasets, sampling and sequencing methods. Table S2, List of 176 depth-related COGs shared by the three reference columns, ATIIC, ALOHA and BATS. Fisher's exact test (p ≤ 0.01, FDR corrected) was employed to identify COGs that presented a statistically significant difference in abundance between at least two depths of a reference column. COG cluster roman numbers refers to groups of COGs displaying similar normalized abundance profile. COGs are ordered as in figure S2. Table S3, List of 176 depth-related COG set in all 24 datasets. Fisher's exact test (p ≤ 0.01, FDR corrected) was employed to identify the 176 depth-related COG set (table S2 in file S1) in all 24 datasets. Among these, the ones that were present in at least one dataset of each reference column were selected for subsequent comparative analysis of all datasets. COG cluster roman numbers refers to groups of COGs displaying similar abundance profile in the hierarchical clustering of all 24 datasets. COGs are ordered as in figures 1A and S3A. Table S4, A. List of 54 photic global-core, depth-related COGs. Welch's test (p ≤ 1E-04, FDR corrected) was employed to identify COGs that presented a statistically significant difference in the mean abundance between the photic and the aphotic group of datasets (see details in Methods). Photic related COGs are presented in the same order as shown in group I Fig. 1C. B. List of 28 aphotic global-core depth-related COGs. Welch's test (p ≤ 1E-04, FDR corrected) was employed to identify COGs that presented a statistically significant difference in the mean abundance between the photic and the aphotic group of datasets (see details in Methods). Aphotic related COGs are presented in the same order as shown in group II Fig. 1C. Table S5, List of 18 Oxygen Minimum Zone-related COGs. Wilcoxon test (p ≤ 0.05, FDR corrected) was employed to identify COGs that significantly differed in abundance between the highly hypoxic group of datasets (Iquique 85 [file pone.0097338.s004.xls]

## Sheet: Table_S1
Table S1. Sites locations, datasets, sampling and sequencing methods
Site (Dataset) / Location	Depth (m)	Total nucleotides (Mbp)	Filtered material size range (μM)	Sequencing Method
ALOHA Station (HOT 186), North Pacific Subtropical Gyre / 22° 45’ N , 158° 02’ W (29)	25 75 110 500	149 157 122 263	0.22 - 1.6 0.22 - 1.6 0.22 - 1.6 0.22 - 1.6	Whole Genome Shotgun (454)
Bermuda Station (BATS 216), Sargasso Sea / 31° 40’ N , 64° 10’ W (29)	20 50 100 500	94.1 105 130 37.0	0.22 - 1.6 0.22 - 1.6 0.22 - 1.6 0.22 - 1.6	Whole Genome Shotgun (454)
Station #3, Iquique, Northern Chilean Coast (MOOMZ) / 20° 07’ S , 70° 23’ W (21)	50 85 110 200	79.3 144 91.2 123	0.22 - 1.6 0.22 - 1.6 0.22 - 1.6 0.22 - 1.6	Whole Genome Shotgun (454)
ATLANTIS II Deep Basin, Red Sea / 21° 20.72’ N , 38° 04.59’ E	50 200 700 1,500	344 203 197 442	0.10-0.8 0.10-0.8 0.10-0.8 0.10-0.8	Whole Genome Shotgun (454)
Mediterranean Sea, Southeastern Spanish Coast (DCM) / 38° 04.11’ N , 0° 13.92’ W (24)	50	318	0.22 - 0.5	Whole Genome Shotgun & Fosmid Shotgun (454)
Central Basin, Sea of Marmara, Turkey / 40°50.3’ N , 28°01.4’ E (22)	1000	76	0.22 - 0.5	Whole Genome Shotgun (454)
ALOHA Station, North Pacific Subtropical Gyre / 22°45’ N , 158°02’ W (23)	4000	77.4	0.22 - 0.5	Whole Genome Shotgun & Fosmid End-sequencing (Sanger)
Puerto Rico Trench, Atlantic Ocean / 19°40.0’ N , 65°58’ W (25)	6000	295	0.22 - 1.6	Whole Genome Shotgun (454)
Global Ocean Sampling (GOS) (27,20)
Caribbean Sea (GS018) / 18°02.2’ N , 83°47.08’ W	1.7	156	0.11 - 0.80	Whole Genome Shotgun (454)
Eastern Tropical Pacific (GS023) / 5°38.4’ N , 86°33.92’ W	2	144	0.11 - 0.80
Galapagos Islands (GS034) / 0°22.98’ S , 90°25.75’ W	2.1	142	0.11 - 0.80
Indian Ocean (GS114) / 4°59.42’ S , 64°58.60’ E	1.5	345	0.11 - 0.80

## Sheet: Table_S2
Table S2. List of 176 depth-related COGs shared by the three reference columns, ATIIC, ALOHA and BATS. Fisher's exact test (p ≤ 0.01, FDR corrected) was employed to identify COGs that presented a statistically significant difference in abundance between at least two depths of a reference column. COG cluster roman numbers refers to groups of COGs displaying similar normalized abundance profile. CO…
COG ID	COG description	Functional Category	COG cluster	Normalized Abundance (Relative Frequency)												Raw Abundance
				ATIIC 200m	ATIIC 700m	ATIIC 1500m	BATS 500m	ALOHA 500m	BATS 20m	BATS 50m	ALOHA 25m	ALOHA 75m	ALOHA 110m	ATIIC 50m	BATS 100m	ATIIC 200m	ATIIC 700m	ATIIC 1500m	BATS 500m	ALOHA 500m	BATS 20m	BATS 50m	ALOHA 25m	ALOHA 75m	ALOHA 110m	ATIIC 50m	BATS 100m
COG4608	ABC-type oligopeptide transport system, ATPase component	E	I	0.0004	0.0011	0.001	0.0011	0.0003	0.0004	0.0013	0.0003	0.0006	0.0002	0.0015	0.0003	30	65	67	69	27	31	71	22	40	16	100	23
COG0247	Fe-S oxidoreductase	C	I	0.0008	0.0015	0.0013	0.0012	0.0008	0.0009	0.0014	0.0007	0.0007	0.0006	0.0015	0.0008	60	90	87	74	66	76	79	55	47	41	99	54
COG1574	Predicted metal-dependent hydrolase with the TIM-barrel fold	R	I	0.0003	0.0009	0.001	0.0008	0.0003	0.0003	0.0011	0.0002	0.0003	0.0002	0.001	0.0002	18	54	65	52	21	25	61	16	21	12	66	14
COG0174	Glutamine synthetase	E	I	0.0025	0.0039	0.0035	0.0031	0.0027	0.0026	0.0037	0.0025	0.0025	0.0022	0.0035	0.0024	176	231	242	195	222	227	205	184	161	158	238	167
COG0604	NADPH:quinone reductase and related Zn-dependent oxidoreductases	CR	I	0.0015	0.003	0.0021	0.0021	0.0017	0.002	0.003	0.0017	0.0019	0.0017	0.0029	0.0013	107	177	146	133	137	176	170	124	121	118	193	92
COG5598	Trimethylamine:corrinoid methyltransferase	H	I	0.0003	0.001	0.0007	0.0007	0.0003	0.0004	0.0011	0.0003	0.0003	0.0002	0.001	0.0002	20	60	51	43	27	33	62	26	17	17	69	15
COG2141	Coenzyme F420-dependent N5,N10-methylene tetrahydromethanopterin reductase and related flavin-dependent oxidoreductases	C	I	0.0007	0.0029	0.0029	0.004	0.0011	0.0009	0.0063	0.0009	0.001	0.0008	0.0045	0.0008	51	170	196	252	91	75	352	70	62	55	304	55
COG0028	Thiamine pyrophosphate-requiring enzymes [acetolactate synthase, pyruvate dehydrogenase (cytochrome), glyoxylate carboligase, phosphonopyruvate decarboxylase]	EH	I	0.0032	0.0041	0.0038	0.0044	0.0039	0.0037	0.0058	0.0036	0.0033	0.0027	0.0055	0.0033	229	242	259	282	315	322	323	272	209	193	370	227
COG0405	Gamma-glutamyltransferase	E	I	0.0009	0.0018	0.0015	0.0019	0.0013	0.0013	0.0025	0.0012	0.0009	0.001	0.0018	0.0009	62	103	99	118	103	118	139	92	55	68	120	63
COG5267	Uncharacterized protein conserved in bacteria	S	I	0.0001	0.0002	0.0003	0.0009	0.0001	0.0002	0.0005	0.0001	0.0002	0.0001	0.0005	0.0001	7	12	23	59	12	21	29	6	12	5	31	5
COG1024	Enoyl-CoA hydratase/carnithine racemase	I	I	0.0016	0.0031	0.0023	0.0026	0.0021	0.0019	0.0038	0.0019	0.0024	0.002	0.0033	0.0017	115	183	155	164	167	165	214	143	150	144	220	114
COG0183	Acetyl-CoA acetyltransferase	I	I	0.0017	0.0027	0.0025	0.0026	0.0019	0.0019	0.0041	0.002	0.0024	0.0021	0.0028	0.0018	118	158	174	166	157	171	226	151	152	147	185	123
COG1461	Predicted kinase related to dihydroxyacetone kinase	R	I	0	0.0001	0.0002	0.0002	0	0	0.0003	0	0	0	0.0002	0	0	3	13	10	3	0	15	1	3	2	12	0
COG0601	ABC-type dipeptide/oligopeptide/nickel transport systems, permease components	EP	I	0.0009	0.0017	0.0014	0.0016	0.0011	0.0007	0.002	0.0011	0.0009	0.0011	0.0019	0.0009	64	100	98	100	86	66	112	85	59	80	129	65
COG0145	N-methylhydantoinase A/acetone carboxylase, beta subunit	EQ	I	0.0002	0.0011	0.001	0.0014	0.0003	0.0003	0.0024	0.0005	0.0004	0.0005	0.0016	0.0003	15	66	68	89	24	25	133	34	23	38	109	21
COG0146	N-methylhydantoinase B/acetone carboxylase, alpha subunit	EQ	I	0.0003	0.001	0.0009	0.0012	0.0002	0.0001	0.0021	0.0004	0.0003	0.0003	0.0014	0.0001	19	59	62	78	16	10	116	29	21	21	92	10
COG1804	Predicted acyl-CoA transferases/carnitine dehydratase	C	I	0.0009	0.0022	0.0022	0.0032	0.0011	0.0017	0.0052	0.0017	0.0019	0.0016	0.0037	0.0012	66	127	151	206	92	148	292	124	123	116	247	82
COG0154	Asp-tRNAAsn/Glu-tRNAGln amidotransferase A subunit and related amidases	J	I	0.0019	0.003	0.0031	0.0039	0.0022	0.0026	0.0049	0.0029	0.0025	0.0021	0.0044	0.0023	131	174	212	250	178	227	271	214	157	150	295	160
COG4948	L-alanine-DL-glutamate epimerase and related enzymes of enolase superfamily	MR	I	0.001	0.002	0.0017	0.0023	0.0011	0.0011	0.0028	0.0012	0.0016	0.0009	0.0024	0.0012	70	116	114	146	86	95	156	89	99	63	159	86
COG1529	Aerobic-type carbon monoxide dehydrogenase, large subunit CoxL/CutL homologs	C	I	0.001	0.0027	0.0029	0.0043	0.0012	0.0008	0.0054	0.0007	0.0017	0.0008	0.0038	0.0008	74	160	201	276	99	74	301	56	107	56	253	53
COG1319	Aerobic-type carbon monoxide dehydrogenase, middle subunit CoxM/CutM homologs	C	I	0.0002	0.0005	0.0007	0.0009	0.0003	0.0002	0.0008	0.0001	0.0003	0.0001	0.0007	0.0001	15	30	45	55	21	18	46	4	20	6	49	10
COG3653	N-acyl-D-aspartate/D-glutamate deacylase	Q	I	0.0003	0.0013	0.0014	0.0016	0.0004	0.0003	0.0019	0.0002	0.0006	0.0003	0.0012	0.0003	22	75	94	101	29	23	108	17	35	19	82	23
COG1228	Imidazolonepropionase and related amidohydrolases	Q	I	0.0008	0.002	0.0017	0.0023	0.0006	0.0006	0.0021	0.0005	0.0011	0.0007	0.0017	0.0005	59	118	116	148	52	51	118	41	68	47	113	32
COG3276	Selenocysteine-specific translation elongation factor	J	I	0.0001	0.0006	0.0005	0.0005	0.0001	0	0.0004	0	0.0001	0	0.0004	0.0001	7	34	32	33	11	3	25	1	6	2	24	5
COG2234	Predicted aminopeptidases	R	I	0.0003	0.0008	0.0007	0.0008	0.0003	0.0003	0.0007	0.0003	0.0003	0.0002	0.0006	0.0003	24	44	46	51	27	23	37	21	18	17	42	19
COG3391	Uncharacterized conserved protein	S	I	0.0002	0.0015	0.0015	0.0025	0.0003	0.0001	0.002	0.0001	0.0004	0.0001	0.0018	0.0002	12	90	104	160	22	9	109	8	27	8	123	11
COG3191	L-aminopeptidase/D-esterase	EQ	I	0.0001	0.0003	0.0002	0.0004	0.0001	0	0.0004	0.0001	0.0001	0.0001	0.0003	0.0001	5	16	16	26	7	2	21	4	7	5	23	5
COG2609	Pyruvate dehydrogenase complex, dehydrogenase (E1) component	C	I	0.0006	0.001	0.0007	0.0012	0.0008	0.0005	0.0015	0.0005	0.0008	0.0006	0.0013	0.0006	42	61	49	78	62	44	83	41	49	40	86	39
COG4993	Glucose dehydrogenase	G	I	0.0003	0.0013	0.001	0.0012	0.0004	0.0003	0.0018	0.0003	0.0007	0.0002	0.0019	0.0003	19	75	68	74	34	23	100	20	43	14	128	21
COG1062	Zn-dependent alcohol dehydrogenases, class III	C	I	0.0002	0.0006	0.0006	0.0007	0.0003	0.0001	0.001	0.0003	0.0004	0.0002	0.0008	0.0003	15	37	43	46	25	13	56	23	27	11	57	23
COG2080	Aerobic-type carbon monoxide dehydrogenase, small subunit CoxS/CutS homologs	C	I	0.0003	0.0007	0.0005	0.0008	0.0003	0.0001	0.001	0.0003	0.0003	0.0001	0.0008	0.0001	19	40	37	53	21	8	55	19	16	8	57	8
COG2423	Predicted ornithine cyclodeaminase, mu-crystallin homolog	E	I	0.0001	0.0004	0.0005	0.0006	0.0002	0	0.0003	0.0002	0.0002	0.0001	0.0004	0	7	23	31	36	15	3	19	12	12	5	29	3
COG1545	Predicted nucleic-acid-binding protein containing a Zn-ribbon	R	I	0	0.0001	0.0002	0.0002	0	0	0.0002	0	0.0001	0	0.0002	0	1	6	14	15	2	1	11	3	4	0	13	0
COG1884	Methylmalonyl-CoA mutase, N-terminal domain/subunit	I	I	0.0003	0.0014	0.0016	0.0015	0.0003	0.0002	0.0013	0.0003	0.0004	0.0001	0.0011	0.0003	20	81	107	97	25	20	71	20	25	10	77	19
COG1260	Myo-inositol-1-phosphate synthase	I	I	0.0002	0.0006	0.0007	0.0006	0.0001	0	0.0005	0.0001	0.0002	0	0.0004	0.0001	12	37	45	40	11	4	29	6	15	3	25	4
COG0591	Na+/proline symporter	ER	I	0.001	0.0023	0.0025	0.0023	0.0008	0.0004	0.0024	0.0007	0.0011	0.0005	0.0022	0.0006	68	134	173	146	64	37	132	56	69	36	150	44
COG1163	Predicted GTPase	R	I	0	0.0003	0.0006	0.0004	0.0001	0	0.0002	0	0	0	0.0003	0	0	18	38	27	5	0	10	2	2	1	19	1
COG0043	3-polyprenyl-4-hydroxybenzoate decarboxylase and related decarboxylases	H	I	0.0001	0.001	0.0012	0.0013	0.0002	0	0.0007	0.0002	0.0004	0.0002	0.0009	0.0001	4	60	85	84	15	4	41	13	28	13	63	10
COG2185	Methylmalonyl-CoA mutase, C-terminal domain/subunit (cobalamin-binding)	I	I	0	0.0005	0.0003	0.0004	0.0001	0	0.0002	0	0.0001	0	0.0002	0	3	27	18	23	10	1	11	2	5	1	16	1
COG1042	Acyl-CoA synthetase (NDP forming)	C	I	0.0001	0.0017	0.0018	0.0014	0.0002	0.0001	0.0005	0.0001	0.0002	0.0001	0.001	0.0001	10	97	123	87	16	8	30	11	11	9	70	8
COG2159	Predicted metal-dependent hydrolase of the TIM-barrel fold	R	I	0.0001	0.0008	0.001	0.0012	0.0003	0.0001	0.0016	0.0002	0.0004	0.0001	0.0011	0.0001	8	45	70	79	23	8	89	12	26	6	76	10
COG0444	ABC-type dipeptide/oligopeptide/nickel transport system, ATPase component	EP	I	0.0003	0.001	0.0011	0.001	0.0005	0.0004	0.0014	0.0004	0.0005	0.0004	0.001	0.0004	23	58	72	66	42	33	79	30	31	26	66	30
COG5285	Protein involved in biosynthesis of mitomycin antibiotics/polyketide fumonisin	Q	I	0.0004	0.0011	0.0009	0.0007	0.0006	0.0003	0.0013	0.0004	0.0007	0.0003	0.0011	0.0003	28	65	61	44	46	25	73	27	43	18	77	20
COG4642	Uncharacterized protein conserved in bacteria	S	I	0.0004	0.0012	0.0011	0.0011	0.0004	0.0002	0.0014	0.0002	0.0004	0.0002	0.0015	0.0003	27	73	78	68	32	15	80	15	28	16	98	19
COG0214	Pyridoxine biosynthesis enzyme	H	I	0.0002	0.0005	0.0006	0.0005	0.0001	0.0001	0.0004	0.0001	0.0003	0.0001	0.0007	0.0001	17	32	44	30	12	9	21	11	17	10	46	6
COG2366	Protein related to penicillin acylase	R	I	0.0005	0.0009	0.0012	0.0008	0.0004	0.0003	0.001	0.0004	0.0004	0.0002	0.0008	0.0003	32	55	81	52	31	29	53	31	28	15	57	19
COG1013	Pyruvate:ferredoxin oxidoreductase and related 2-oxoacid:ferredoxin oxidoreductases, beta subunit	C	I	0.0003	0.0009	0.001	0.0008	0.0002	0.0002	0.0009	0.0002	0.0004	0.0002	0.0008	0.0003	24	50	68	48	13	16	49	18	24	12	54	18
COG1503	Peptide chain release factor 1 (eRF1)	J	I	0	0.0005	0.0004	0.0003	0	0	0.0002	0	0.0002	0	0.0003	0	3	27	28	20	2	1	9	1	10	1	23	1
COG1245	Predicted ATPase, RNase L inhibitor (RLI) homolog	R	I	0.0001	0.0006	0.0007	0.0006	0	0	0.0003	0	0.0001	0	0.0004	0	6	35	48	37	4	0	15	2	6	2	25	3
COG5256	Translation elongation factor EF-1alpha (GTPase)	J	I	0.0001	0.0005	0.0005	0.0004	0.0001	0	0.0003	0	0.0001	0	0.0004	0	5	27	36	27	7	1	15	2	6	3	26	2
COG0252	L-asparaginase/archaeal Glu-tRNAGln amidotransferase subunit D	EJ	I	0.0001	0.0006	0.0007	0.0005	0.0001	0	0.0002	0	0.0001	0.0001	0.0004	0.0001	7	37	45	34	5	1	9	3	5	7	28	5
COG1032	Fe-S oxidoreductase	C	I	0.0009	0.0027	0.0031	0.0027	0.0005	0.0002	0.001	0.0006	0.0007	0.0006	0.0018	0.0009	62	160	210	172	42	18	57	47	44	40	119	59
COG0638	20S proteasome, alpha and beta subunits	O	I	0.0001	0.0008	0.0011	0.0008	0	0	0.0003	0.0001	0.0001	0	0.0005	0.0001	5	49	76	48	4	2	17	5	4	3	36	7
COG0072	Phenylalanyl-tRNA synthetase beta subunit	J	I	0	0.0003	0.0005	0.0005	0	0	0.0002	0	0	0	0.0003	0	2	18	36	29	2	1	10	2	3	1	17	3
COG1063	Threonine dehydrogenase and related Zn-dependent dehydrogenases	ER	I	0.0004	0.001	0.0013	0.0013	0.0003	0.0003	0.0012	0.0004	0.0004	0.0002	0.001	0.0003	26	58	88	83	23	29	67	30	27	12	68	23
COG0420	DNA repair exonuclease	L	I	0	0.0002	0.0004	0.0003	0	0	0.0002	0	0.0001	0	0.0002	0	0	12	24	22	0	1	9	2	4	0	11	1
COG3635	Predicted phosphoglycerate mutase, AP superfamily	G	I	0	0.0003	0.0004	0.0004	0	0	0.0002	0	0	0	0.0003	0	1	18	28	24	0	1	12	0	3	0	17	0
COG1060	Thiamine biosynthesis enzyme ThiH and related uncharacterized enzymes	HR	I	0.0003	0.0017	0.002	0.0018	0.0001	0.0003	0.001	0.0002	0.0004	0.0002	0.0015	0.0003	19	98	138	112	11	29	55	18	28	14	102	20
COG0651	Formate hydrogenlyase subunit 3/Multisubunit Na+/H+ antiporter, MnhD subunit	CP	I	0.0001	0.0008	0.001	0.0009	0.0001	0.0003	0.0008	0.0003	0.0003	0.0002	0.0008	0.0001	6	45	66	54	11	24	44	24	16	15	54	4
COG2301	Citrate lyase beta subunit	G	I	0.0003	0.0006	0.0009	0.0008	0.0004	0.0004	0.0007	0.0002	0.0005	0.0004	0.0006	0.0002	18	35	59	49	30	35	41	14	30	25	42	15
COG1331	Highly conserved protein containing a thioredoxin domain	O	I	0.0004	0.0011	0.0016	0.0015	0.0004	0.0004	0.0011	0.0002	0.0005	0.0003	0.0013	0.0003	25	67	111	95	34	38	61	18	29	20	86	18
COG0334	Glutamate dehydrogenase/leucine dehydrogenase	E	I	0.0004	0.0011	0.0017	0.0013	0.0005	0.0005	0.0011	0.0004	0.0006	0.0004	0.0012	0.0004	30	66	119	83	38	43	62	32	36	32	81	30
COG3958	Transketolase, C-terminal subunit	G	I	0.0002	0.0007	0.0009	0.0006	0.0002	0.0002	0.0004	0.0001	0.0003	0.0002	0.0006	0.0001	11	43	64	40	17	19	25	8	21	15	39	9
COG2368	Aromatic ring hydroxylase	Q	I	0.0001	0.0008	0.001	0.0008	0.0001	0.0001	0.0006	0.0001	0.0002	0.0001	0.0007	0.0001	4	49	69	48	12	11	36	8	12	9	48	5
COG0574	Phosphoenolpyruvate synthase/pyruvate phosphate dikinase	G	I	0.0014	0.0027	0.0031	0.0025	0.0019	0.0019	0.0026	0.0015	0.002	0.0015	0.0027	0.0014	98	158	215	158	158	169	147	109	124	108	182	95
COG0620	Methionine synthase II (cobalamin-independent)	E	I	0.0002	0.0009	0.0009	0.0012	0.0002	0.0003	0.0009	0.0002	0.0003	0.0003	0.001	0.0001	11	53	59	78	20	24	51	16	19	19	66	8
COG0243	Anaerobic dehydrogenases, typically selenocysteine-containing	C	I	0.0005	0.0017	0.0013	0.002	0.0009	0.0007	0.0029	0.0006	0.001	0.0009	0.0018	0.0007	35	100	88	124	72	61	164	45	61	61	120	47
COG1690	Uncharacterized conserved protein	S	I	0	0.0005	0.0007	0.0007	0	0	0.0002	0	0.0001	0.0001	0.0004	0	3	27	49	45	1	0	12	3	6	5	24	3
COG0464	ATPases of the AAA+ class	O	I	0.0005	0.0018	0.0023	0.0021	0.0003	0.0001	0.0006	0.0005	0.0006	0.0006	0.0013	0.0006	32	108	158	133	26	9	32	36	37	46	85	39
COG5257	Translation initiation factor 2, gamma subunit (eIF-2gamma; GTPase)	J	I	0	0.0005	0.0006	0.0005	0	0	0.0002	0	0	0.0001	0.0005	0	1	31	41	30	3	0	13	2	3	4	31	3
COG1782	Predicted metal-dependent RNase, consists of a metallo-beta-lactamase domain and an RNA-binding KH domain	R	I	0.0001	0.0007	0.0008	0.0008	0.0001	0	0.0004	0	0.0001	0.0001	0.0004	0	4	39	53	51	5	0	20	3	4	9	29	3
COG1701	Uncharacterized protein conserved in archaea	S	I	0	0.0003	0.0004	0.0002	0	0	0.0002	0	0	0	0.0002	0	0	18	29	13	1	0	10	2	2	2	13	0
COG1405	Transcription initiation factor TFIIIB, Brf1 subunit/Transcription initiation factor TFIIB	K	I	0.0001	0.001	0.001	0.0008	0	0	0.0002	0.0001	0.0001	0.0001	0.0005	0	5	58	66	49	4	0	12	7	4	7	31	2
COG2801	Transposase and inactivated derivatives	L	I	0.0001	0.0008	0.0013	0.002	0	0.0001	0.0006	0.0001	0.0001	0.0002	0.0006	0.0001	4	45	86	128	3	5	36	11	6	13	37	8
COG1830	DhnA-type fructose-1,6-bisphosphate aldolase and related enzymes	G	I	0	0.0009	0.0008	0.0007	0	0.0001	0.0004	0.0001	0.0002	0.0001	0.0005	0.0001	3	50	57	43	4	5	21	4	11	7	32	6
COG2421	Predicted acetamidase/formamidase	C	I	0	0.0002	0.0003	0.0004	0	0.0001	0.0003	0	0	0	0.0003	0.0001	3	9	20	24	0	13	16	3	2	3	23	4
COG1735	Predicted metal-dependent hydrolase with the TIM-barrel fold	R	I	0	0.0001	0.0001	0.0003	0	0	0.0002	0	0	0	0.0002	0	1	4	8	20	0	0	11	2	0	1	14	1
COG3882	Predicted enzyme involved in methoxymalonyl-ACP biosynthesis	Q	I	0.0001	0.0004	0.0005	0.0005	0	0.0001	0.0003	0.0001	0	0	0.0002	0	4	25	32	29	1	5	14	6	0	3	15	3
COG2515	1-aminocyclopropane-1-carboxylate deaminase	E	I	0.0001	0.0004	0.0003	0.0002	0	0.0001	0.0004	0.0002	0	0.0001	0.0004	0.0001	4	21	18	14	3	12	25	15	3	4	29	5
COG1028	Dehydrogenases with different specificities (related to short-chain alcohol dehydrogenases)	IQR	I	0.0075	0.0089	0.0078	0.0096	0.0087	0.0081	0.0122	0.0087	0.0081	0.0074	0.0106	0.0084	534	522	531	609	711	710	678	655	515	530	710	581
COG0318	Acyl-CoA synthetases (AMP-forming)/AMP-acid ligases II	IQ	I	0.0023	0.0033	0.003	0.0029	0.0035	0.0036	0.0051	0.0033	0.0029	0.0029	0.005	0.0028	160	193	208	187	285	320	284	244	184	210	334	196
COG0772	Bacterial cell division membrane protein	D	II	0.002	0.0009	0.0011	0.0008	0.0015	0.0017	0.0008	0.0017	0.0017	0.0021	0.0011	0.0014	140	51	78	53	126	154	44	125	107	149	74	99
COG0208	Ribonucleotide reductase, beta subunit	F	II	0.0014	0.0008	0.0005	0.0004	0.0009	0.0012	0.0004	0.0012	0.0015	0.0011	0.0005	0.0012	97	44	37	26	70	105	23	88	93	77	36	81
COG1538	Outer membrane protein	MU	II	0.0009	0.0004	0.0007	0.0004	0.0009	0.001	0.0004	0.0009	0.0009	0.0007	0.0004	0.001	62	21	46	24	76	91	20	64	56	53	30	69
COG0397	Uncharacterized conserved protein	S	II	0.0008	0.0005	0.0003	0.0002	0.001	0.0008	0.0004	0.0012	0.001	0.0009	0.0005	0.0011	58	27	22	13	82	70	24	91	63	62	32	78
COG0362	6-phosphogluconate dehydrogenase	G	II	0.0004	0.0001	0.0001	0	0.0005	0.0002	0.0001	0.0005	0.0004	0.0004	0.0002	0.0006	28	3	4	1	39	19	6	36	23	29	11	39
COG0248	Exopolyphosphatase	FP	II	0.0006	0.0002	0.0001	0	0.0006	0.0007	0.0002	0.0008	0.0006	0.0006	0.0001	0.0007	39	11	8	3	50	60	13	60	35	42	8	48
COG0021	Transketolase	G	II	0.0019	0.0011	0.0011	0.001	0.0019	0.0021	0.0014	0.0024	0.0018	0.002	0.0014	0.0022	131	62	76	63	158	185	78	182	115	141	94	155
COG2988	Succinylglutamate desuccinylase	E	II	0.0002	0	0	0	0.0003	0.0001	0	0.0003	0.0002	0.0002	0	0.0003	15	0	0	0	22	11	1	24	12	16	1	18
COG0745	Response regulators consisting of a CheY-like receiver domain and a winged-helix DNA-binding domain	TK	II	0.0022	0.0008	0.0011	0.001	0.0024	0.002	0.0014	0.0023	0.0018	0.0021	0.0012	0.0023	159	45	73	66	196	179	79	176	114	152	78	161
COG2352	Phosphoenolpyruvate carboxylase	C	II	0.0016	0.0005	0.0004	0.0003	0.001	0.0013	0.0006	0.0015	0.0011	0.0014	0.0007	0.0019	116	30	25	20	85	111	34	110	67	98	48	129
COG1142	Fe-S-cluster-containing hydrogenase components 2	C	II	0.0003	0	0	0	0.0001	0.0001	0	0.0003	0.0001	0.0003	0	0.0003	20	1	1	0	8	10	1	20	9	19	3	24
COG0147	Anthranilate/para-aminobenzoate synthases component I	EH	II	0.0017	0.0009	0.0009	0.0008	0.0015	0.0018	0.001	0.0018	0.0016	0.0016	0.0012	0.002	120	50	59	53	125	158	58	137	104	112	83	138
COG0767	ABC-type transport system involved in resistance to organic solvents, permease component	Q	II	0.0002	0.0001	0	0	0.0002	0.0002	0	0.0003	0.0002	0.0005	0.0001	0.0004	15	5	0	1	20	16	1	24	14	33	6	26
COG0364	Glucose-6-phosphate 1-dehydrogenase	G	II	0.0003	0	0	0	0.0004	0.0002	0.0001	0.0005	0.0003	0.0007	0.0001	0.0006	23	2	1	1	30	19	5	36	21	47	5	40
COG0191	Fructose/tagatose bisphosphate aldolase	G	II	0.0004	0.0001	0.0001	0.0001	0.0005	0.0004	0.0001	0.0005	0.0002	0.0006	0.0001	0.0006	30	8	4	6	42	35	6	34	14	44	8	42
COG2308	Uncharacterized conserved protein	S	II	0.0006	0	0	0	0.0006	0.0012	0.0001	0.0012	0.0006	0.0012	0.0001	0.001	43	2	0	0	52	105	6	89	37	86	4	67
COG1049	Aconitase B	C	II	0.001	0.0002	0	0	0.0009	0.0011	0.0003	0.0014	0.0009	0.0016	0.0003	0.0015	70	9	3	1	71	94	15	106	57	112	17	102
COG3705	ATP phosphoribosyltransferase involved in histidine biosynthesis	E	II	0.0006	0.0002	0.0002	0.0001	0.0006	0.0006	0.0002	0.0007	0.0005	0.0007	0.0002	0.0006	43	14	13	8	50	52	13	54	32	50	13	39
COG4147	Predicted symporter	R	II	0.0011	0.0004	0.0003	0.0001	0.001	0.0012	0.0006	0.0009	0.0009	0.0011	0.0005	0.0008	77	21	21	9	81	108	33	71	54	80	34	56
COG0415	Deoxyribodipyrimidine photolyase	L	II	0.0025	0.0001	0.0001	0.0001	0.0019	0.0027	0.0003	0.0024	0.0016	0.0026	0.0001	0.0023	178	6	4	6	154	238	14	183	104	184	7	161
COG3046	Uncharacterized protein related to deoxyribodipyrimidine photolyase	R	II	0.0012	0	0	0	0.0013	0.0015	0.0002	0.0014	0.0012	0.0013	0.0001	0.0009	87	1	0	1	104	131	12	104	76	93	6	64
COG3380	Predicted NAD/FAD-dependent oxidoreductase	R	II	0.0002	0	0	0	0.0001	0.0004	0	0.0001	0	0.0002	0	0	12	0	0	1	5	35	0	11	1	14	0	3
COG0751	Glycyl-tRNA synthetase, beta subunit	J	II	0.001	0.0003	0.0005	0.0004	0.0013	0.0012	0.0006	0.0008	0.0009	0.0011	0.0006	0.0011	74	20	35	26	103	104	32	58	59	76	38	78
COG0567	2-oxoglutarate dehydrogenase complex, dehydrogenase (E1) component, and related enzymes	C	II	0.0017	0.0009	0.0009	0.0007	0.0022	0.0026	0.0011	0.0016	0.0014	0.0017	0.001	0.0018	120	50	60	43	175	227	59	123	89	124	67	122
COG0407	Uroporphyrinogen-III decarboxylase	H	II	0.0008	0.0004	0.0004	0.0004	0.0009	0.0011	0.0005	0.0007	0.0008	0.001	0.0004	0.0008	60	24	24	24	74	97	28	56	48	71	26	57
COG1117	ABC-type phosphate transport system, ATPase component	P	II	0.0005	0.0001	0.0001	0.0001	0.0007	0.0007	0.0002	0.0009	0.0006	0.0006	0.0001	0.0005	37	7	6	9	55	60	10	68	41	44	9	34
COG0581	ABC-type phosphate transport system, permease component	P	II	0.0007	0.0001	0.0001	0.0001	0.0009	0.0011	0.0003	0.0006	0.0007	0.0006	0.0001	0.0004	49	4	7	7	71	95	17	45	47	41	4	30
COG0855	Polyphosphate kinase	P	II	0.0006	0.0001	0.0001	0.0002	0.0011	0.0015	0.0002	0.0011	0.0005	0.0009	0.0001	0.0009	44	7	6	11	88	131	10	86	33	61	10	62
COG0573	ABC-type phosphate transport system, permease component	P	II	0.0007	0.0001	0	0.0002	0.0011	0.001	0.0002	0.0009	0.0005	0.0007	0.0001	0.001	51	3	3	10	90	90	12	68	30	52	6	69
COG0226	ABC-type phosphate transport system, periplasmic component	P	II	0.0009	0.0001	0.0001	0.0003	0.0011	0.001	0.0003	0.0011	0.0008	0.0008	0.0001	0.001	67	7	4	17	93	86	15	82	52	57	6	67
COG1629	Outer membrane receptor proteins, mostly Fe transport	P	II	0.0034	0.0029	0.0024	0.0023	0.0026	0.0038	0.0017	0.0036	0.0023	0.0034	0.0015	0.0025	243	168	162	147	208	333	96	270	143	243	103	170
COG1100	GTPase SAR1 and related small G proteins	R	II	0.001	0.0001	0.0001	0.0002	0.0007	0.0003	0.0003	0.0009	0.001	0.0011	0.0001	0.0011	73	7	8	10	57	23	14	70	61	79	9	73
COG0542	ATPases with chaperone activity, ATP-binding subunit	O	II	0.0031	0.0016	0.0016	0.0019	0.0024	0.0021	0.002	0.0035	0.0031	0.0037	0.0018	0.0037	219	93	107	123	195	186	113	263	194	266	121	253
COG1562	Phytoene/squalene synthetase	I	II	0.0007	0.0002	0	0.0002	0.0005	0.0006	0.0003	0.0007	0.0006	0.0007	0.0001	0.0007	50	9	3	12	40	49	14	51	41	48	6	48
COG5398	Heme oxygenase	P	II	0.0003	0	0	0	0.0001	0	0	0.0003	0.0003	0.0001	0	0.0004	21	0	0	0	6	3	1	22	20	8	0	25
COG3330	Uncharacterized protein conserved in bacteria	S	II	0.0004	0	0	0	0.0002	0	0	0.0003	0.0004	0.0005	0	0.0003	25	0	0	0	19	4	2	21	23	35	0	22
COG0366	Glycosidases	G	II	0.0013	0.0003	0.0001	0.0002	0.0007	0.0007	0.0003	0.001	0.001	0.0011	0.0001	0.001	93	16	10	11	53	65	16	74	64	76	8	68
COG4100	Cystathionine beta-lyase family protein involved in aluminum resistance	P	II	0.0004	0	0	0	0.0004	0	0	0.0003	0.0001	0.0004	0	0.0003	29	0	0	0	33	4	1	21	9	28	1	24
COG0467	RecA-superfamily ATPases implicated in signal transduction	T	II	0.0007	0	0	0.0001	0.0004	0.0001	0.0001	0.0003	0.0004	0.0005	0	0.0005	46	1	0	4	32	5	4	20	24	37	2	36
COG3349	Uncharacterized conserved protein	S	II	0.0009	0	0	0	0.0005	0.0002	0.0001	0.0007	0.0007	0.0009	0.0001	0.0013	64	2	2	2	43	14	4	52	45	64	4	88
COG0058	Glucan phosphorylase	G	II	0.0007	0.0001	0.0001	0.0001	0.0005	0.0002	0.0001	0.0007	0.0006	0.0009	0.0002	0.0013	51	8	6	8	44	19	8	54	38	61	15	93
COG4581	Superfamily II RNA helicase	L	II	0.0008	0.0002	0.0001	0	0.0005	0.0003	0.0002	0.0008	0.0008	0.0011	0.0002	0.0011	55	10	8	3	41	23	9	57	52	77	13	77
COG3670	Lignostilbene-alpha,beta-dioxygenase and related enzymes	Q	II	0.0005	0.0002	0.0001	0.0001	0.0004	0.0001	0.0004	0.0006	0.0006	0.0007	0.0003	0.0008	35	12	10	8	31	13	21	46	38	51	17	52
COG1463	ABC-type transport system involved in resistance to organic solvents, periplasmic component	Q	II	0.0003	0	0	0	0.0002	0	0	0.0002	0.0003	0.0003	0	0.0002	21	2	0	1	16	3	0	18	16	22	3	17
COG0661	Predicted unusual protein kinase	R	II	0.0021	0.0007	0.001	0.0004	0.0019	0.0014	0.0009	0.0021	0.0017	0.0022	0.0011	0.0026	146	40	70	27	151	122	48	154	110	160	76	178
COG0297	Glycogen synthase	G	II	0.0003	0.0001	0.0001	0	0.0004	0.0002	0.0001	0.0003	0.0003	0.0004	0.0002	0.0007	24	3	6	3	30	15	3	24	20	31	12	45
COG0642	Signal transduction histidine kinase	T	II	0.0038	0.0015	0.0017	0.0013	0.0038	0.0029	0.0015	0.0035	0.0029	0.0036	0.0015	0.0038	271	88	113	82	307	252	84	264	184	258	104	261
COG3429	Glucose-6-P dehydrogenase subunit	G	II	0.0004	0	0	0	0.0004	0.0001	0	0.0003	0.0002	0.0003	0	0.0005	29	1	0	0	34	5	1	20	12	24	0	34
COG1233	Phytoene dehydrogenase and related proteins	Q	II	0.0021	0.0008	0.0007	0.0006	0.0022	0.0019	0.0011	0.002	0.0018	0.0024	0.0007	0.0026	146	48	50	40	180	164	64	150	111	174	49	176
COG2385	Sporulation protein and related proteins	D	II	0.0007	0.0001	0.0001	0.0001	0.0005	0.0002	0.0001	0.0005	0.0005	0.0008	0	0.0009	52	7	4	5	44	17	5	39	32	58	3	59
COG0702	Predicted nucleoside-diphosphate-sugar epimerases	MG	II	0.0012	0.0007	0.0007	0.0005	0.0012	0.0008	0.0004	0.001	0.0011	0.001	0.0005	0.0013	85	40	51	34	101	72	20	73	67	71	36	93
COG0539	Ribosomal protein S1	J	II	0.0018	0.001	0.001	0.0009	0.0018	0.0017	0.0011	0.0015	0.0018	0.0016	0.0011	0.002	128	60	68	54	150	150	60	109	112	116	72	137
COG4178	ABC-type uncharacterized transport system, permease and ATPase components	R	II	0.0005	0	0	0	0.0005	0.0002	0.0001	0.0007	0.0004	0.0005	0	0.0006	34	0	0	1	37	19	3	52	27	39	2	44
COG1266	Predicted metal-dependent membrane protease	R	II	0.0004	0	0	0.0001	0.0003	0.0002	0.0001	0.0005	0.0003	0.0006	0.0001	0.0008	29	0	3	4	27	14	3	38	18	46	5	53
COG0408	Coproporphyrinogen III oxidase	H	II	0.0007	0.0002	0.0002	0.0002	0.0006	0.0007	0.0003	0.0009	0.0006	0.0007	0.0003	0.0009	49	9	16	12	50	58	15	67	37	52	22	62
COG4370	Uncharacterized protein conserved in bacteria	S	II	0.0005	0	0	0	0.0004	0.0002	0	0.0004	0.0003	0.0006	0	0.0009	37	0	0	0	31	18	2	33	20	40	2	62
COG3329	Predicted permease	R	II	0.0003	0	0	0	0.0002	0.0001	0	0.0003	0.0002	0.0004	0	0.0004	23	0	0	0	20	10	1	21	11	30	1	28
COG2710	Nitrogenase molybdenum-iron protein, alpha and beta chains	C	II	0.0007	0	0	0	0.0006	0.0003	0.0001	0.0007	0.0006	0.001	0.0001	0.0009	48	0	0	0	47	24	4	54	37	71	4	64
COG1333	ResB protein required for cytochrome c biosynthesis	O	II	0.0003	0	0	0	0.0002	0.0001	0	0.0003	0.0002	0.0004	0	0.0005	18	1	0	0	20	6	1	22	14	29	2	34
COG0786	Na+/glutamate symporter	E	II	0.0003	0	0	0	0.0003	0.0001	0.0001	0.0003	0.0002	0.0003	0	0.0004	19	1	0	0	21	5	3	24	13	21	2	28
COG0557	Exoribonuclease R	K	II	0.001	0.0002	0.0005	0.0004	0.0008	0.0007	0.0006	0.0012	0.001	0.0013	0.0006	0.0013	70	14	37	26	63	59	32	91	63	92	41	90
COG0523	Putative GTPases (G3E family)	R	II	0.0012	0	0.0001	0.0001	0.0012	0.0008	0.0002	0.0015	0.0012	0.0019	0.0004	0.002	86	2	9	4	94	72	10	109	74	138	25	141
COG1348	Nitrogenase subunit NifH (ATPase)	P	II	0.0002	0	0	0	0.0002	0.0001	0	0.0003	0.0002	0.0004	0.0001	0.0004	16	0	0	0	14	12	0	21	13	30	4	30
COG1429	Cobalamin biosynthesis protein CobN and related Mg-chelatases	H	II	0.0013	0.0001	0.0001	0.0002	0.0015	0.0008	0.0003	0.0019	0.0016	0.002	0.0004	0.0025	92	8	8	15	125	68	14	140	99	145	24	171
COG0029	Aspartate oxidase	H	II	0.0004	0.0001	0	0.0001	0.0004	0.0003	0.0002	0.0007	0.0005	0.0007	0.0003	0.0009	31	7	3	6	34	29	13	54	33	47	20	60
COG4587	ABC-type uncharacterized transport system, permease component	R	II	0.0002	0	0	0	0.0001	0	0	0.0003	0.0001	0.0003	0	0.0003	16	0	0	0	10	4	0	20	8	19	1	18
COG0803	ABC-type metal ion transport system, periplasmic component/surface adhesin	P	II	0.0006	0.0001	0.0001	0.0002	0.0007	0.0002	0.0002	0.0008	0.0006	0.0008	0.0003	0.0009	45	3	4	11	53	15	11	58	39	59	20	62
COG2251	Predicted nuclease (RecB family)	R	II	0.0003	0	0	0	0.0002	0.0001	0	0.0004	0.0003	0.0004	0	0.0005	23	1	1	1	14	5	2	31	22	27	0	34
COG1543	Uncharacterized conserved protein	S	II	0.0003	0	0	0	0.0003	0.0001	0.0001	0.0004	0.0003	0.0005	0	0.0006	24	1	0	0	23	11	3	29	22	35	0	39
COG0857	BioD-like N-terminal domain of phosphotransacetylase	R	II	0.0003	0	0	0.0001	0.0003	0.0001	0	0.0003	0.0003	0.0004	0	0.0004	20	2	0	5	27	10	2	26	18	27	0	28
COG1523	Type II secretory pathway, pullulanase PulA and related glycosidases	G	II	0.0004	0.0001	0.0001	0.0001	0.0004	0.0002	0.0001	0.0006	0.0004	0.0006	0.0001	0.0008	29	5	10	7	31	15	6	46	27	42	5	53
COG0659	Sulfate permease and related transporters (MFS superfamily)	P	II	0.001	0.0001	0.0004	0.0003	0.0008	0.0005	0.0004	0.0011	0.0009	0.0013	0.0003	0.0014	74	5	24	22	62	45	24	81	57	92	18	94
COG1982	Arginine/lysine/ornithine decarboxylases	E	II	0.0002	0	0	0	0.0004	0.0001	0	0.0002	0.0002	0.0005	0	0.0004	15	0	3	1	29	6	1	15	15	38	2	29
COG1807	4-amino-4-deoxy-L-arabinose transferase and related glycosyltransferases of PMT family	M	II	0.001	0.0002	0.0003	0.0003	0.0013	0.0009	0.0002	0.001	0.0012	0.0013	0.0003	0.0015	71	11	23	18	106	75	12	73	77	90	22	101
COG0633	Ferredoxin	C	II	0.0006	0.0001	0.0002	0.0002	0.0006	0.0004	0.0001	0.0005	0.0008	0.0007	0.0003	0.0008	43	3	14	12	50	35	8	36	50	50	18	57
COG0465	ATP-dependent Zn proteases	O	II	0.0028	0.0011	0.0012	0.0013	0.0034	0.0023	0.0022	0.0028	0.0034	0.0038	0.0014	0.0038	201	67	81	80	273	204	124	208	215	269	93	265
COG1640	4-alpha-glucanotransferase	G	II	0.0004	0	0.0001	0.0001	0.0004	0.0001	0.0001	0.0005	0.0004	0.0005	0.0001	0.0006	31	2	5	7	31	11	4	37	28	37	6	38
COG1330	Exonuclease V gamma subunit	L	II	0.0006	0.0001	0.0001	0.0001	0.0006	0.0001	0	0.0007	0.0007	0.001	0.0001	0.0008	42	3	4	5	45	13	2	56	46	74	5	57
COG1850	Ribulose 1,5-bisphosphate carboxylase, large subunit	G	II	0.0003	0	0.0001	0.0001	0.0003	0.0002	0	0.0005	0.0004	0.0007	0.0002	0.0006	22	2	9	8	27	17	2	34	24	48	15	44
COG2307	Uncharacterized protein conserved in bacteria	S	II	0.0002	0	0	0	0.0004	0.0002	0	0.0003	0.0003	0.0004	0	0.0006	17	1	2	0	32	22	0	23	22	26	1	39
COG0566	rRNA methylases	J	II	0.0008	0.0007	0.0005	0.0004	0.001	0.001	0.0005	0.0011	0.001	0.0011	0.0005	0.0012	59	42	35	23	84	86	27	84	66	80	33	85
COG2109	ATP:corrinoid adenosyltransferase	H	II	0.0007	0.0003	0.0003	0.0003	0.0004	0.0002	0.0001	0.0007	0.0004	0.0008	0.0002	0.0009	51	17	19	16	33	20	7	52	25	58	12	62
COG1122	ABC-type cobalt transport system, ATPase component	P	II	0.0004	0.0002	0.0001	0.0001	0.0003	0.0001	0.0001	0.0004	0.0004	0.0003	0.0001	0.0006	28	10	7	9	25	13	3	27	24	23	7	41
COG4487	Uncharacterized protein conserved in bacteria	S	II	0.0004	0	0	0.0001	0.0003	0.0001	0	0.0003	0.0002	0.0004	0	0.0004	26	1	2	4	27	6	0	23	13	25	3	28
COG2211	Na+/melibiose symporter and related transporters	G	II	0.0006	0.0002	0.0001	0.0002	0.0006	0.0006	0.0001	0.0006	0.0005	0.0007	0.0001	0.0007	45	14	10	10	46	49	5	43	31	51	9	50
COG1453	Predicted oxidoreductases of the aldo/keto reductase family	R	II	0.0006	0.0001	0	0	0.0004	0.0001	0	0.0005	0.0003	0.0007	0.0001	0.0009	44	3	1	3	35	10	2	39	19	48	7	63
COG0038	Chloride channel protein EriC	P	II	0.0004	0.0001	0.0001	0.0001	0.0003	0.0002	0.0001	0.0003	0.0003	0.0004	0.0001	0.0006	25	7	5	8	24	15	3	26	19	28	9	38
COG3239	Fatty acid desaturase	I	II	0.0009	0.0001	0.0001	0.0002	0.0007	0.0005	0.0001	0.001	0.0005	0.001	0.0002	0.0013	67	8	8	11	56	47	6	74	33	72	15	88
COG2302	Uncharacterized conserved protein, contains S4-like domain	S	II	0.0002	0	0	0	0.0002	0	0	0.0002	0.0001	0.0004	0	0.0003	17	1	0	0	17	2	0	17	8	26	2	18
COG1196	Chromosome segregation ATPases	D	II	0.0024	0.0016	0.002	0.0016	0.0021	0.0021	0.0012	0.0024	0.0022	0.0023	0.0014	0.0024	173	93	137	99	174	187	67	177	137	163	95	169
COG1108	ABC-type Mn2+/Zn2+ transport systems, permease components	P	II	0.0009	0.0004	0.0005	0.0004	0.0005	0.0006	0.0003	0.0007	0.0007	0.0006	0.0003	0.0007	62	25	32	23	44	52	14	53	44	46	17	48
COG0845	Membrane-fusion protein	M	II	0.0015	0.0006	0.0008	0.0007	0.0013	0.001	0.0006	0.0014	0.0013	0.0015	0.0007	0.0013	103	36	57	43	102	84	32	105	80	106	45	91
COG1725	Predicted transcriptional regulators	K	II	0.0003	0	0	0	0.0001	0.0001	0	0.0002	0.0002	0.0003	0	0.0003	19	0	3	0	8	7	0	15	11	19	2	19
COG0033	Phosphoglucomutase	G	II	0.0004	0	0	0	0.0003	0.0001	0	0.0003	0.0004	0.0004	0	0.0005	29	0	0	0	22	9	0	25	23	28	2	35
COG0740	Protease subunit of ATP-dependent Clp proteases	OU	II	0.0012	0.0005	0.0008	0.0007	0.001	0.0011	0.0005	0.001	0.0012	0.0011	0.0008	0.0015	86	30	52	45	84	94	28	78	74	82	51	105
Dataset:
ATIIC	ATLANTIS II Deep Basin, Red Sea.
ALOHA	Hawaiian Ocean Time Series 186 (HOT186), ALOHA Station, North Pacific Subtropical Gyre, Pacific Ocean.
BATS	Bermuda Atlantic Time Series 216 (BATS216), BATS Station, Sargasso Sea, Atlantic Ocean.
Legend to Functional Categories:
Functional Category	Description
C	Energy Production and Conversion
D	Cell Cycle Control, Cell Division and Chromosome Partitioning
E	Amino Acid Transport and Metabolism
F	Nucleotide Transport and Metabolism
G	Carbohydrate Transport and Metabolism
H	Coenzyme Transport and Metabolism
I	Lipid Transport and Metabolism
J	Translation, Ribosomal Structure and Biogenesis
K	Transcription
L	DNA Replication, Recombination and Repair
M	Cell Wall / Membrane / Envelope Biogenesis
N	Cell Motility
O	Posttranslational Modification, Protein Turnover and Chaperones
P	Inorganic Ion Transport and Metabolism
Q	Secondary Metabolites Biosynthesis, Transport and Catabolism
R	General Function Prediction Only
S	Function Unknown
T	Signal Transduction Mechanisms
U	Intracellular Trafficking, Secretion and Vesicular Transport
V	Defense Mechanisms

## Sheet: Table_S3
Table S3. List of 176 depth-related COG-set in all 24 datasets. Fisher's exact test (p ≤ 0.01, FDR corrected) was employed to identify the 176 depth-related COG set (table S2) in all 24 datasets. Among these, the ones that were present in at least one dataset of each reference column were selected for subsequent comparative analysis of all datasets. COG cluster roman numbers refers to groups of C…
COGID	COG description	Functional Category	COG cluster	Normalized Abundance (Relative Frequency)																								Raw Abundance
				BATS 20m	Med. 50m	ALOHA 110m	ATIIC 50m	BATS 100m	GOS018 1.7m	GOS114 1.5m	BATS 50m	ALOHA 25m	ALOHA 75m	GOS023 2.0m	GOS034 2.1m	Marmara 1000m	Iquique 50m	Iquique 85m	ATIIC 200m	ATIIC 700m	ATIIC 1500m	PRT 6000m	BATS 500m	ALOHA 500m	ALOHA 4000m	Iquique 110m	Iquique 200m	BATS 20m	Medit. 50m	ALOHA 110m	ATIIC 50m	BATS 100m	GOS018 1.7m	GOS114 1.5m	BATS 50m	ALOHA 25m	ALOHA 75m	GOS023 2.0m	GOS034 2.1m	Marmara 1000m	Iquique 50m	Iquique 85m	ATIIC 200m	ATIIC 700m	ATIIC 1500m	PRT 6000m	BATS 500m	ALOHA 500m	ALOHA 4000m
COG0567	2-oxoglutarate dehydrogenase complex, dehydrogenase (E1) component, and related enzymes	C	I	0.001	0.0017	0.0009	0.0009	0.0007	0.0022	0.0026	0.0011	0.0016	0.0021	0.0027	0.0025	0.0026	0.0014	0.0017	0.001	0.0018	0.0013	0.0019	0.0014	0.0018	0.0016	0.0015	0.0008	35	120	50	60	43	175	227	59	123	94	114	121	107	89	124	67	122	72	122	101	133	116
COG0539	Ribosomal protein S1	J	I	0.0008	0.0018	0.001	0.001	0.0009	0.0018	0.0017	0.0011	0.0015	0.0021	0.0018	0.0013	0.0019	0.0018	0.0016	0.0011	0.002	0.0012	0.0018	0.0013	0.0012	0.0011	0.0013	0.0008	29	128	60	68	54	150	150	60	109	91	79	63	79	112	116	72	137	64	120	92	84	83
COG0407	Uroporphyrinogen-III decarboxylase	H	I	0.0003	0.0008	0.0004	0.0004	0.0004	0.0009	0.0011	0.0005	0.0007	0.0011	0.0007	0.0009	0.0012	0.0008	0.001	0.0004	0.0008	0.0006	0.0006	0.0007	0.0006	0.0008	0.0006	0.0003	12	60	24	24	24	74	97	28	56	48	31	45	48	48	71	26	57	34	40	49	45	57
COG0147	Anthranilate/para-aminobenzoate synthases component I	EH	I	0.0012	0.0017	0.0009	0.0009	0.0008	0.0015	0.0018	0.001	0.0018	0.0019	0.0015	0.0016	0.002	0.0016	0.0016	0.0012	0.002	0.0012	0.0015	0.0014	0.002	0.0012	0.0014	0.0007	42	120	50	59	53	125	158	58	137	82	63	80	83	104	112	83	138	66	99	98	146	85
COG0021	Transketolase	G	I	0.0018	0.0019	0.0011	0.0011	0.001	0.0019	0.0021	0.0014	0.0024	0.0026	0.0014	0.002	0.0021	0.0018	0.002	0.0014	0.0022	0.0013	0.0018	0.0016	0.0017	0.0015	0.0014	0.0009	62	131	62	76	63	158	185	78	182	115	62	97	85	115	141	94	155	72	119	113	124	109
COG3705	ATP phosphoribosyltransferase involved in histidine biosynthesis	E	I	0.0003	0.0006	0.0002	0.0002	0.0001	0.0006	0.0006	0.0002	0.0007	0.0005	0.0003	0.0005	0.0007	0.0005	0.0007	0.0002	0.0006	0.0003	0.0005	0.0004	0.0006	0.0003	0.0003	0.0001	9	43	14	13	8	50	52	13	54	23	15	23	28	32	50	13	39	14	30	29	41	25
COG0751	Glycyl-tRNA synthetase, beta subunit	J	I	0.0003	0.001	0.0003	0.0005	0.0004	0.0013	0.0012	0.0006	0.0008	0.0009	0.0011	0.0011	0.0013	0.0009	0.0011	0.0006	0.0011	0.0011	0.0008	0.0008	0.0011	0.0011	0.001	0.0005	11	74	20	35	26	103	104	32	58	41	47	55	53	59	76	38	78	61	52	60	82	80
COG3046	Uncharacterized protein related to deoxyribodipyrimidine photolyase	R	I	0.0003	0.0012	0	0	0	0.0013	0.0015	0.0002	0.0014	0.0021	0.0015	0.0014	0.0015	0.0012	0.0013	0.0001	0.0009	0.0004	0.0013	0	0	0.0007	0.0008	0.0001	9	87	1	0	1	104	131	12	104	94	64	69	61	76	93	6	64	24	83	0	0	49
COG0415	Deoxyribodipyrimidine photolyase	L	I	0.0002	0.0025	0.0001	0.0001	0.0001	0.0019	0.0027	0.0003	0.0024	0.0028	0.0031	0.0026	0.003	0.0016	0.0026	0.0001	0.0023	0.0006	0.0023	0.0001	0	0.0011	0.001	0.0001	8	178	6	4	6	154	238	14	183	123	131	129	122	104	184	7	161	35	153	6	1	82
COG4147	Predicted symporter	R	I	0.0002	0.0011	0.0004	0.0003	0.0001	0.001	0.0012	0.0006	0.0009	0.0021	0.0017	0.0014	0.0011	0.0009	0.0011	0.0005	0.0008	0.0007	0.0014	0.0007	0.0004	0.0008	0.001	0.0002	8	77	21	21	9	81	108	33	71	93	75	69	47	54	80	34	56	39	91	47	29	57
COG3380	Predicted NAD/FAD-dependent oxidoreductase	R	I	0	0.0002	0	0	0	0.0001	0.0004	0	0.0001	0.0002	0.0004	0.0001	0.0003	0	0.0002	0	0	0	0.0002	0	0	0.0002	0.0001	0	0	12	0	0	1	5	35	0	11	11	17	6	13	1	14	0	3	2	12	0	0	12
COG2308	Uncharacterized conserved protein	S	I	0.0003	0.0006	0	0	0	0.0006	0.0012	0.0001	0.0012	0.0008	0.0013	0.0003	0.001	0.0006	0.0012	0.0001	0.001	0.0002	0.0007	0.0001	0	0.0001	0.0002	0.0001	10	43	2	0	0	52	105	6	89	37	57	16	42	37	86	4	67	11	43	8	1	4
COG0208	Ribonucleotide reductase, beta subunit	F	I	0.0006	0.0014	0.0008	0.0005	0.0004	0.0009	0.0012	0.0004	0.0012	0.0023	0.0026	0.0016	0.0012	0.0015	0.0011	0.0005	0.0012	0.0009	0.002	0.001	0.0012	0.0013	0.0012	0.0004	19	97	44	37	26	70	105	23	88	101	111	79	50	93	77	36	81	51	132	72	85	91
COG0659	Sulfate permease and related transporters (MFS superfamily)	P	I	0.001	0.001	0.0001	0.0004	0.0003	0.0008	0.0005	0.0004	0.0011	0.0008	0.0006	0.0015	0.0009	0.0009	0.0013	0.0003	0.0014	0.001	0.0008	0.0009	0.0007	0.0006	0.0005	0.0004	33	74	5	24	22	62	45	24	81	34	26	74	37	57	92	18	94	53	53	61	50	47
COG0557	Exoribonuclease R	K	I	0.0006	0.001	0.0002	0.0005	0.0004	0.0008	0.0007	0.0006	0.0012	0.0007	0.0008	0.0014	0.0011	0.001	0.0013	0.0006	0.0013	0.0009	0.0009	0.0009	0.0009	0.0008	0.0006	0.0005	20	70	14	37	26	63	59	32	91	32	34	67	46	63	92	41	90	51	60	66	65	55
COG0038	Chloride channel protein EriC	P	I	0.0001	0.0004	0.0001	0.0001	0.0001	0.0003	0.0002	0.0001	0.0003	0.0001	0.0003	0.0004	0.0002	0.0003	0.0004	0.0001	0.0006	0.0002	0.0002	0.0003	0.0002	0.0003	0.0001	0.0001	5	25	7	5	8	24	15	3	26	6	13	21	7	19	28	9	38	11	16	19	12	20
COG0029	Aspartate oxidase	H	I	0.0003	0.0004	0.0001	0	0.0001	0.0004	0.0003	0.0002	0.0007	0.0005	0.0006	0.0004	0.0004	0.0005	0.0007	0.0003	0.0009	0.0004	0.0005	0.0005	0.0005	0.0003	0.0004	0.0003	9	31	7	3	6	34	29	13	54	21	27	22	15	33	47	20	60	23	32	36	39	25
COG2211	Na+/melibiose symporter and related transporters	G	I	0.0001	0.0006	0.0002	0.0001	0.0002	0.0006	0.0006	0.0001	0.0006	0.0005	0.0003	0.0003	0.0004	0.0005	0.0007	0.0001	0.0007	0.0003	0.0004	0.0002	0.0001	0.0003	0.0003	0.0003	2	45	14	10	10	46	49	5	43	21	13	17	18	31	51	9	50	18	28	16	9	22
COG0248	Exopolyphosphatase	FP	I	0	0.0006	0.0002	0.0001	0	0.0006	0.0007	0.0002	0.0008	0.0005	0.0003	0.0004	0.0004	0.0006	0.0006	0.0001	0.0007	0.0004	0.0004	0.0001	0.0002	0.0002	0.0001	0.0002	1	39	11	8	3	50	60	13	60	23	12	22	17	35	42	8	48	22	29	9	13	16
COG0566	rRNA methylases	J	I	0.0005	0.0008	0.0007	0.0005	0.0004	0.001	0.001	0.0005	0.0011	0.0014	0.0009	0.0008	0.0007	0.001	0.0011	0.0005	0.0012	0.0006	0.0007	0.0006	0.0006	0.0008	0.0007	0.0005	16	59	42	35	23	84	86	27	84	62	40	41	30	66	80	33	85	32	49	42	42	61
COG0772	Bacterial cell division membrane protein	D	I	0.0007	0.002	0.0009	0.0011	0.0008	0.0015	0.0017	0.0008	0.0017	0.0014	0.0011	0.0013	0.0014	0.0017	0.0021	0.0011	0.0014	0.001	0.0013	0.0012	0.0016	0.0014	0.0012	0.0009	25	140	51	78	53	126	154	44	125	60	49	63	58	107	149	74	99	57	86	86	115	103
COG1453	Predicted oxidoreductases of the aldo/keto reductase family	R	I	0.0001	0.0006	0.0001	0	0	0.0004	0.0001	0	0.0005	0.0002	0.0004	0.0004	0.0003	0.0003	0.0007	0.0001	0.0009	0	0.0003	0.0001	0.0001	0.0002	0.0001	0.0001	5	44	3	1	3	35	10	2	39	9	16	19	14	19	48	7	63	2	18	10	4	11
COG1330	Exonuclease V gamma subunit	L	I	0.0002	0.0006	0.0001	0.0001	0.0001	0.0006	0.0001	0	0.0007	0.0005	0.0001	0.0004	0.0004	0.0007	0.001	0.0001	0.0008	0.0001	0.0002	0.0001	0	0.0001	0.0001	0	8	42	3	4	5	45	13	2	56	20	5	21	18	46	74	5	57	4	15	5	2	6
COG2109	ATP:corrinoid adenosyltransferase	H	I	0.0004	0.0007	0.0003	0.0003	0.0003	0.0004	0.0002	0.0001	0.0007	0.0007	0.0006	0.0006	0.0006	0.0004	0.0008	0.0002	0.0009	0.0002	0.0003	0.0002	0.0001	0.0003	0.0003	0.0002	15	51	17	19	16	33	20	7	52	30	24	28	24	25	58	12	62	11	22	11	9	23
COG0542	ATPases with chaperone activity, ATP-binding subunit	O	I	0.0033	0.0031	0.0016	0.0016	0.0019	0.0024	0.0021	0.002	0.0035	0.0035	0.0033	0.0033	0.0034	0.0031	0.0037	0.0018	0.0037	0.0023	0.0028	0.0021	0.002	0.0016	0.0015	0.0023	113	219	93	107	123	195	186	113	263	156	142	161	140	194	266	121	253	126	185	153	148	118
COG0058	Glucan phosphorylase	G	I	0.0007	0.0007	0.0001	0.0001	0.0001	0.0005	0.0002	0.0001	0.0007	0.0008	0.0004	0.0006	0.0008	0.0006	0.0009	0.0002	0.0013	0.0003	0.0003	0.0004	0.0003	0.0002	0.0001	0.0002	24	51	8	6	8	44	19	8	54	35	17	28	33	38	61	15	93	16	20	31	20	18
COG1463	ABC-type transport system involved in resistance to organic solvents, periplasmic component	Q	I	0.0003	0.0003	0	0	0	0.0002	0	0	0.0002	0.0001	0.0001	0	0.0002	0.0003	0.0003	0	0.0002	0.0002	0.0001	0	0	0	0	0.0001	10	21	2	0	1	16	3	0	18	3	5	1	9	16	22	3	17	12	9	0	3	3
COG1523	Type II secretory pathway, pullulanase PulA and related glycosidases	G	I	0.0001	0.0004	0.0001	0.0001	0.0001	0.0004	0.0002	0.0001	0.0006	0.0003	0.0004	0.0004	0.0004	0.0004	0.0006	0.0001	0.0008	0.0005	0.0002	0.0001	0.0001	0.0001	0.0001	0.0002	5	29	5	10	7	31	15	6	46	15	18	19	16	27	42	5	53	29	16	9	10	9
COG0642	Signal transduction histidine kinase	T	I	0.0025	0.0038	0.0015	0.0017	0.0013	0.0038	0.0029	0.0015	0.0035	0.0031	0.0032	0.0028	0.0031	0.0029	0.0036	0.0015	0.0038	0.0034	0.0029	0.0017	0.0027	0.0022	0.0022	0.0027	85	271	88	113	82	307	252	84	264	138	137	139	129	184	258	104	261	188	192	125	198	159
COG1640	4-alpha-glucanotransferase	G	I	0.0001	0.0004	0	0.0001	0.0001	0.0004	0.0001	0.0001	0.0005	0.0002	0.0003	0.0002	0.0004	0.0004	0.0005	0.0001	0.0006	0.0003	0.0003	0.0002	0.0001	0.0002	0.0001	0.0002	5	31	2	5	7	31	11	4	37	9	14	9	16	28	37	6	38	14	20	13	8	17
COG0767	ABC-type transport system involved in resistance to organic solvents, permease component	Q	I	0.0002	0.0002	0.0001	0	0	0.0002	0.0002	0	0.0003	0.0002	0.0003	0.0001	0.0002	0.0002	0.0005	0.0001	0.0004	0.0003	0.0003	0.0001	0.0001	0.0002	0.0001	0.0002	7	15	5	0	1	20	16	1	24	11	12	5	7	14	33	6	26	17	19	5	7	11
COG3239	Fatty acid desaturase	I	I	0.0004	0.0009	0.0001	0.0001	0.0002	0.0007	0.0005	0.0001	0.001	0.0007	0.0008	0.0007	0.001	0.0005	0.001	0.0002	0.0013	0.0003	0.0006	0.0001	0.0001	0.0004	0.0002	0.0004	13	67	8	8	11	56	47	6	74	29	33	35	41	33	72	15	88	16	41	6	10	27
COG1429	Cobalamin biosynthesis protein CobN and related Mg-chelatases	H	I	0.0008	0.0013	0.0001	0.0001	0.0002	0.0015	0.0008	0.0003	0.0019	0.0019	0.0013	0.0017	0.0017	0.0016	0.002	0.0004	0.0025	0.0005	0.0009	0.0002	0.0002	0.0005	0.0003	0.0004	26	92	8	8	15	125	68	14	140	83	56	81	71	99	145	24	171	30	62	11	15	36
COG0523	Putative GTPases (G3E family)	R	I	0.0004	0.0012	0	0.0001	0.0001	0.0012	0.0008	0.0002	0.0015	0.001	0.0009	0.001	0.0012	0.0012	0.0019	0.0004	0.002	0.0003	0.0011	0.0001	0.0001	0.0002	0.0001	0.0003	13	86	2	9	4	94	72	10	109	46	40	48	49	74	138	25	141	19	74	10	6	15
COG4587	ABC-type uncharacterized transport system, permease component	R	I	0	0.0002	0	0	0	0.0001	0	0	0.0003	0.0001	0.0002	0.0004	0.0001	0.0001	0.0003	0	0.0003	0	0.0001	0	0	0	0	0	0	16	0	0	0	10	4	0	20	3	8	20	4	8	19	1	18	1	4	0	1	3
COG1333	ResB protein required for cytochrome c biosynthesis	O	I	0	0.0003	0	0	0	0.0002	0.0001	0	0.0003	0.0001	0.0003	0.0003	0.0002	0.0002	0.0004	0	0.0005	0	0.0001	0	0	0.0001	0	0	1	18	1	0	0	20	6	1	22	4	13	15	10	14	29	2	34	2	8	1	1	9
COG2988	Succinylglutamate desuccinylase	E	I	0.0001	0.0002	0	0	0	0.0003	0.0001	0	0.0003	0	0.0002	0.0002	0.0003	0.0002	0.0002	0	0.0003	0.0001	0	0	0	0	0	0.0001	4	15	0	0	0	22	11	1	24	1	8	11	11	12	16	1	18	8	3	0	1	1
COG1982	Arginine/lysine/ornithine decarboxylases	E	I	0.0001	0.0002	0	0	0	0.0004	0.0001	0	0.0002	0.0002	0.0005	0.0004	0.0004	0.0002	0.0005	0	0.0004	0.0001	0.0001	0	0	0.0001	0	0.0002	3	15	0	3	1	29	6	1	15	9	20	20	17	15	38	2	29	4	5	0	0	5
COG0364	Glucose-6-phosphate 1-dehydrogenase	G	I	0.0003	0.0003	0	0	0	0.0004	0.0002	0.0001	0.0005	0.0004	0.0005	0.0009	0.0005	0.0003	0.0007	0.0001	0.0006	0.0004	0.0004	0.0001	0.0001	0.0002	0.0002	0.0003	10	23	2	1	1	30	19	5	36	19	21	43	20	21	47	5	40	22	24	7	7	11
COG0366	Glycosidases	G	I	0.0009	0.0013	0.0003	0.0001	0.0002	0.0007	0.0007	0.0003	0.001	0.0012	0.001	0.0013	0.001	0.001	0.0011	0.0001	0.001	0.0013	0.0006	0.0003	0.0002	0.0004	0.0001	0.0005	32	93	16	10	11	53	65	16	74	53	41	63	40	64	76	8	68	73	40	19	17	26
COG2307	Uncharacterized protein conserved in bacteria	S	I	0.0001	0.0002	0	0	0	0.0004	0.0002	0	0.0003	0.0003	0.0002	0.0003	0.0002	0.0003	0.0004	0	0.0006	0	0.0002	0	0.0001	0	0	0.0001	3	17	1	2	0	32	22	0	23	15	10	16	8	22	26	1	39	2	11	1	5	0
COG0362	6-phosphogluconate dehydrogenase	G	I	0.0004	0.0004	0.0001	0.0001	0	0.0005	0.0002	0.0001	0.0005	0.0005	0.0001	0.0002	0.0004	0.0004	0.0004	0.0002	0.0006	0.0002	0.0003	0.0001	0.0002	0.0001	0.0001	0.0002	13	28	3	4	1	39	19	6	36	23	3	12	17	23	29	11	39	11	19	10	15	8
COG0745	Response regulators consisting of a CheY-like receiver domain and a winged-helix DNA-binding domain	TK	I	0.0019	0.0022	0.0008	0.0011	0.001	0.0024	0.002	0.0014	0.0023	0.0026	0.002	0.0015	0.0018	0.0018	0.0021	0.0012	0.0023	0.0024	0.0021	0.0015	0.0013	0.0013	0.0014	0.0019	67	159	45	73	66	196	179	79	176	113	87	76	74	114	152	78	161	131	139	108	96	95
COG0191	Fructose/tagatose bisphosphate aldolase	G	I	0.0003	0.0004	0.0001	0.0001	0.0001	0.0005	0.0004	0.0001	0.0005	0.0007	0.0004	0.0003	0.0004	0.0002	0.0006	0.0001	0.0006	0.0004	0.0004	0.0003	0.0003	0.0003	0.0003	0.0001	12	30	8	4	6	42	35	6	34	29	16	16	18	14	44	8	42	21	27	18	21	22
COG0297	Glycogen synthase	G	I	0.0003	0.0003	0.0001	0.0001	0	0.0004	0.0002	0.0001	0.0003	0.0007	0.0001	0.0006	0.0001	0.0003	0.0004	0.0002	0.0007	0.0003	0.0003	0.0002	0.0001	0.0002	0.0002	0.0001	12	24	3	6	3	30	15	3	24	29	4	29	6	20	31	12	45	15	22	17	4	15
COG1117	ABC-type phosphate transport system, ATPase component	P	I	0.0005	0.0005	0.0001	0.0001	0.0001	0.0007	0.0007	0.0002	0.0009	0.0011	0.0003	0.0001	0.0003	0.0006	0.0006	0.0001	0.0005	0.0003	0.0009	0.0001	0	0.0001	0	0.0002	16	37	7	6	9	55	60	10	68	48	11	5	13	41	44	9	34	19	62	4	3	7
COG0226	ABC-type phosphate transport system, periplasmic component	P	I	0.0003	0.0009	0.0001	0.0001	0.0003	0.0011	0.001	0.0003	0.0011	0.0014	0.0005	0.0001	0.0004	0.0008	0.0008	0.0001	0.001	0.0004	0.0015	0.0001	0.0001	0	0	0.0003	10	67	7	4	17	93	86	15	82	63	22	5	15	52	57	6	67	24	96	7	7	2
COG0581	ABC-type phosphate transport system, permease component	P	I	0.0001	0.0007	0.0001	0.0001	0.0001	0.0009	0.0011	0.0003	0.0006	0.0008	0.0002	0.0001	0.0005	0.0007	0.0006	0.0001	0.0004	0.0002	0.0007	0	0	0.0001	0.0001	0.0002	5	49	4	7	7	71	95	17	45	34	9	4	22	47	41	4	30	13	46	1	0	5
COG0855	Polyphosphate kinase	P	I	0.0003	0.0006	0.0001	0.0001	0.0002	0.0011	0.0015	0.0002	0.0011	0.0013	0.0005	0.0003	0.0004	0.0005	0.0009	0.0001	0.0009	0.0003	0.0008	0.0002	0.0002	0.0003	0.0001	0.0003	11	44	7	6	11	88	131	10	86	59	21	16	17	33	61	10	62	18	50	15	12	23
COG0573	ABC-type phosphate transport system, permease component	P	I	0.0001	0.0007	0.0001	0	0.0002	0.0011	0.001	0.0002	0.0009	0.001	0.0003	0.0002	0.0004	0.0005	0.0007	0.0001	0.001	0.0003	0.0009	0	0.0001	0.0001	0	0.0002	4	51	3	3	10	90	90	12	68	45	11	11	16	30	52	6	69	16	56	3	4	4
COG1725	Predicted transcriptional regulators	K	I	0	0.0003	0	0	0	0.0001	0.0001	0	0.0002	0.0002	0.0001	0.0002	0.0002	0.0002	0.0003	0	0.0003	0	0.0001	0	0	0	0	0.0001	0	19	0	3	0	8	7	0	15	10	3	11	10	11	19	2	19	0	9	3	0	2
COG0702	Predicted nucleoside-diphosphate-sugar epimerases	MG	I	0.0006	0.0012	0.0007	0.0007	0.0005	0.0012	0.0008	0.0004	0.001	0.001	0.0009	0.001	0.001	0.0011	0.001	0.0005	0.0013	0.0006	0.0007	0.0008	0.0005	0.0008	0.0007	0.0006	19	85	40	51	34	101	72	20	73	45	37	50	41	67	71	36	93	31	46	57	36	59
COG3330	Uncharacterized protein conserved in bacteria	S	I	0	0.0004	0	0	0	0.0002	0	0	0.0003	0.0002	0.0002	0.0004	0.0004	0.0004	0.0005	0	0.0003	0	0.0001	0	0	0.0001	0	0	0	25	0	0	0	19	4	2	21	11	7	21	17	23	35	0	22	1	8	0	0	6
COG2710	Nitrogenase molybdenum-iron protein, alpha and beta chains	C	I	0	0.0007	0	0	0	0.0006	0.0003	0.0001	0.0007	0.0006	0.0007	0.0009	0.0007	0.0006	0.001	0.0001	0.0009	0.0002	0.0003	0	0	0.0002	0	0	0	48	0	0	0	47	24	4	54	28	28	44	28	37	71	4	64	9	19	2	0	11
COG1233	Phytoene dehydrogenase and related proteins	Q	I	0.0013	0.0021	0.0008	0.0007	0.0006	0.0022	0.0019	0.0011	0.002	0.0018	0.0023	0.0024	0.0023	0.0018	0.0024	0.0007	0.0026	0.0011	0.0016	0.001	0.0007	0.0014	0.0014	0.0009	46	146	48	50	40	180	164	64	150	78	98	120	96	111	174	49	176	62	103	72	53	98
COG1562	Phytoene/squalene synthetase	I	I	0.0002	0.0007	0.0002	0	0.0002	0.0005	0.0006	0.0003	0.0007	0.0004	0.0004	0.0006	0.0006	0.0006	0.0007	0.0001	0.0007	0.0004	0.0005	0.0002	0.0001	0.0005	0.0004	0.0002	6	50	9	3	12	40	49	14	51	18	18	30	26	41	48	6	48	20	36	17	5	37
COG1807	4-amino-4-deoxy-L-arabinose transferase and related glycosyltransferases of PMT family	M	I	0.0003	0.001	0.0002	0.0003	0.0003	0.0013	0.0009	0.0002	0.001	0.0009	0.0006	0.0014	0.001	0.0012	0.0013	0.0003	0.0015	0.0005	0.0006	0.0004	0.0005	0.0008	0.0004	0.0001	9	71	11	23	18	106	75	12	73	39	26	68	43	77	90	22	101	27	42	32	35	57
COG0465	ATP-dependent Zn proteases	O	I	0.0013	0.0028	0.0011	0.0012	0.0013	0.0034	0.0023	0.0022	0.0028	0.0032	0.003	0.0035	0.0036	0.0034	0.0038	0.0014	0.0038	0.0014	0.0027	0.0015	0.0018	0.0021	0.0013	0.001	46	201	67	81	80	273	204	124	208	139	130	171	147	215	269	93	265	77	179	108	132	152
COG0633	Ferredoxin	C	I	0.0001	0.0006	0.0001	0.0002	0.0002	0.0006	0.0004	0.0001	0.0005	0.0005	0.0006	0.001	0.0005	0.0008	0.0007	0.0003	0.0008	0.0001	0.0007	0.0001	0.0003	0.0003	0.0003	0.0002	4	43	3	14	12	50	35	8	36	23	26	49	21	50	50	18	57	3	47	10	22	23
COG5398	Heme oxygenase	P	I	0	0.0003	0	0	0	0.0001	0	0	0.0003	0.0001	0.0003	0.0001	0.0001	0.0003	0.0001	0	0.0004	0	0.0001	0	0	0.0001	0	0	0	21	0	0	0	6	3	1	22	3	13	5	3	20	8	0	25	0	6	0	0	4
COG4581	Superfamily II RNA helicase	L	I	0.0001	0.0008	0.0002	0.0001	0	0.0005	0.0003	0.0002	0.0008	0.0005	0.0007	0.0006	0.0008	0.0008	0.0011	0.0002	0.0011	0.0001	0.0003	0.0002	0.0001	0.0002	0.0003	0.0001	3	55	10	8	3	41	23	9	57	21	32	28	31	52	77	13	77	3	21	14	7	18
COG2385	Sporulation protein and related proteins	D	I	0	0.0007	0.0001	0.0001	0.0001	0.0005	0.0002	0.0001	0.0005	0.0003	0.0007	0.0008	0.0003	0.0005	0.0008	0	0.0009	0.0001	0.0003	0.0001	0.0001	0.0003	0.0001	0.0001	0	52	7	4	5	44	17	5	39	12	32	40	13	32	58	3	59	4	17	9	5	20
COG2352	Phosphoenolpyruvate carboxylase	C	I	0.0003	0.0016	0.0005	0.0004	0.0003	0.001	0.0013	0.0006	0.0015	0.0011	0.0014	0.0017	0.0013	0.0011	0.0014	0.0007	0.0019	0.0007	0.0011	0.0008	0.0009	0.0008	0.0008	0.0003	10	116	30	25	20	85	111	34	110	49	60	83	53	67	98	48	129	41	71	55	62	61
COG0661	Predicted unusual protein kinase	R	I	0.0005	0.0021	0.0007	0.001	0.0004	0.0019	0.0014	0.0009	0.0021	0.0016	0.0022	0.0021	0.0019	0.0017	0.0022	0.0011	0.0026	0.0011	0.0015	0.0009	0.0011	0.0013	0.001	0.0007	17	146	40	70	27	151	122	48	154	72	93	101	76	110	160	76	178	59	95	61	81	91
COG1142	Fe-S-cluster-containing hydrogenase components 2	C	I	0	0.0003	0	0	0	0.0001	0.0001	0	0.0003	0.0004	0.0002	0.0002	0.0003	0.0001	0.0003	0	0.0003	0	0	0.0001	0.0001	0	0	0	1	20	1	1	0	8	10	1	20	18	10	10	11	9	19	3	24	2	3	4	5	3
COG0033	Phosphoglucomutase	G	I	0	0.0004	0	0	0	0.0003	0.0001	0	0.0003	0.0004	0.0003	0.0003	0.0004	0.0004	0.0004	0	0.0005	0.0003	0.0002	0	0.0001	0.0001	0	0.0001	0	29	0	0	0	22	9	0	25	19	14	17	18	23	28	2	35	14	12	1	10	7
COG1049	Aconitase B	C	I	0.0002	0.001	0.0002	0	0	0.0009	0.0011	0.0003	0.0014	0.0018	0.0012	0.0018	0.0012	0.0009	0.0016	0.0003	0.0015	0.0009	0.0008	0.0003	0.0002	0.0004	0.0004	0.0002	7	70	9	3	1	71	94	15	106	78	53	90	48	57	112	17	102	49	51	18	16	26
COG0408	Coproporphyrinogen III oxidase	H	I	0.0003	0.0007	0.0002	0.0002	0.0002	0.0006	0.0007	0.0003	0.0009	0.0009	0.0009	0.001	0.0006	0.0006	0.0007	0.0003	0.0009	0.0006	0.0006	0.0004	0.0003	0.0005	0.0003	0.0002	10	49	9	16	12	50	58	15	67	38	38	48	24	37	52	22	62	31	38	27	23	38
COG1348	Nitrogenase subunit NifH (ATPase)	P	I	0	0.0002	0	0	0	0.0002	0.0001	0	0.0003	0.0003	0.0005	0.0003	0.0004	0.0002	0.0004	0.0001	0.0004	0	0.0002	0	0	0.0001	0	0	0	16	0	0	0	14	12	0	21	15	20	16	15	13	30	4	30	2	12	2	0	9
COG1196	Chromosome segregation ATPases	D	I	0.0013	0.0024	0.0016	0.002	0.0016	0.0021	0.0021	0.0012	0.0024	0.0018	0.0023	0.0024	0.0023	0.0022	0.0023	0.0014	0.0024	0.0012	0.0021	0.0017	0.0015	0.0016	0.0018	0.0009	46	173	93	137	99	174	187	67	177	78	99	117	94	137	163	95	169	64	139	120	110	114
COG1108	ABC-type Mn2+/Zn2+ transport systems, permease components	P	I	0.0002	0.0009	0.0004	0.0005	0.0004	0.0005	0.0006	0.0003	0.0007	0.0005	0.0006	0.0007	0.001	0.0007	0.0006	0.0003	0.0007	0.0003	0.0004	0.0002	0.0002	0.0003	0.0003	0.0003	7	62	25	32	23	44	52	14	53	22	25	33	39	44	46	17	48	17	25	14	13	20
COG0740	Protease subunit of ATP-dependent Clp proteases	OU	I	0.0008	0.0012	0.0005	0.0008	0.0007	0.001	0.0011	0.0005	0.001	0.0011	0.0014	0.0011	0.0016	0.0012	0.0011	0.0008	0.0015	0.0006	0.0009	0.0006	0.0007	0.0007	0.0007	0.0005	28	86	30	52	45	84	94	28	78	48	62	55	64	74	82	51	105	33	61	42	51	50
COG1266	Predicted metal-dependent membrane protease	R	I	0	0.0004	0	0	0.0001	0.0003	0.0002	0.0001	0.0005	0.0004	0.0002	0.0003	0.0006	0.0003	0.0006	0.0001	0.0008	0	0.0001	0	0	0.0001	0	0	0	29	0	3	4	27	14	3	38	18	7	13	23	18	46	5	53	0	5	3	2	10
COG1100	GTPase SAR1 and related small G proteins	R	I	0.0001	0.001	0.0001	0.0001	0.0002	0.0007	0.0003	0.0003	0.0009	0.001	0.0008	0.0006	0.0005	0.001	0.0011	0.0001	0.0011	0.0001	0.0005	0.0001	0	0.0003	0.0002	0.0001	2	73	7	8	10	57	23	14	70	46	33	29	20	61	79	9	73	4	31	7	1	22
COG0857	BioD-like N-terminal domain of phosphotransacetylase	R	I	0	0.0003	0	0	0.0001	0.0003	0.0001	0	0.0003	0.0004	0.0002	0.0002	0.0003	0.0003	0.0004	0	0.0004	0	0.0001	0	0	0.0001	0	0	0	20	2	0	5	27	10	2	26	19	7	10	12	18	27	0	28	0	5	0	0	5
COG4178	ABC-type uncharacterized transport system, permease and ATPase components	R	I	0	0.0005	0	0	0	0.0005	0.0002	0.0001	0.0007	0.0008	0.0002	0.0008	0.0004	0.0004	0.0005	0	0.0006	0	0.0002	0	0	0.0001	0	0.0001	0	34	0	0	1	37	19	3	52	35	10	40	17	27	39	2	44	0	16	1	0	7
COG4370	Uncharacterized protein conserved in bacteria	S	I	0	0.0005	0	0	0	0.0004	0.0002	0	0.0004	0.0005	0.0006	0.0007	0.0007	0.0003	0.0006	0	0.0009	0	0.0002	0	0	0.0001	0	0	1	37	0	0	0	31	18	2	33	24	27	33	30	20	40	2	62	0	11	0	0	9
COG3349	Uncharacterized conserved protein	S	I	0.0002	0.0009	0	0	0	0.0005	0.0002	0.0001	0.0007	0.0007	0.0007	0.0011	0.0005	0.0007	0.0009	0.0001	0.0013	0	0.0004	0	0	0.0002	0	0	7	64	2	2	2	43	14	4	52	32	31	52	22	45	64	4	88	1	25	2	0	13
COG0467	RecA-superfamily ATPases implicated in signal transduction	T	I	0.0001	0.0007	0	0	0.0001	0.0004	0.0001	0.0001	0.0003	0.0008	0.0002	0.0002	0.0004	0.0004	0.0005	0	0.0005	0	0.0002	0	0	0	0	0.0001	3	46	1	0	4	32	5	4	20	34	7	12	16	24	37	2	36	0	12	0	1	3
COG4100	Cystathionine beta-lyase family protein involved in aluminum resistance	P	I	0	0.0004	0	0	0	0.0004	0	0	0.0003	0.0003	0.0002	0.0003	0.0003	0.0001	0.0004	0	0.0003	0	0.0001	0	0	0	0	0	0	29	0	0	0	33	4	1	21	12	9	17	11	9	28	1	24	0	6	0	0	2
COG3429	Glucose-6-P dehydrogenase subunit	G	I	0	0.0004	0	0	0	0.0004	0.0001	0	0.0003	0.0003	0.0003	0.0002	0.0001	0.0002	0.0003	0	0.0005	0	0.0002	0	0	0.0001	0	0	0	29	1	0	0	34	5	1	20	12	14	12	6	12	24	0	34	0	13	0	0	4
COG2302	Uncharacterized conserved protein, contains S4-like domain	S	I	0	0.0002	0	0	0	0.0002	0	0	0.0002	0.0001	0.0003	0.0001	0.0001	0.0001	0.0004	0	0.0003	0	0	0	0	0	0	0	0	17	1	0	0	17	2	0	17	6	11	5	3	8	26	2	18	0	3	0	0	2
COG0786	Na+/glutamate symporter	E	I	0	0.0003	0	0	0	0.0003	0.0001	0.0001	0.0003	0.0005	0.0002	0.0001	0.0004	0.0002	0.0003	0	0.0004	0.0001	0.0001	0	0	0.0001	0	0	0	19	1	0	0	21	5	3	24	22	7	4	18	13	21	2	28	3	7	0	0	6
COG2251	Predicted nuclease (RecB family)	R	I	0	0.0003	0	0	0	0.0002	0.0001	0	0.0004	0.0002	0.0002	0.0003	0.0002	0.0003	0.0004	0	0.0005	0	0.0001	0	0	0	0	0	0	23	1	1	1	14	5	2	31	7	9	13	8	22	27	0	34	2	4	0	0	1
COG1543	Uncharacterized conserved protein	S	I	0	0.0003	0	0	0	0.0003	0.0001	0.0001	0.0004	0.0004	0.0002	0.0006	0.0003	0.0003	0.0005	0	0.0006	0	0.0001	0	0	0	0	0	0	24	1	0	0	23	11	3	29	18	10	27	11	22	35	0	39	2	6	0	1	1
COG4487	Uncharacterized protein conserved in bacteria	S	I	0	0.0004	0	0	0.0001	0.0003	0.0001	0	0.0003	0.0004	0.0003	0.0002	0.0003	0.0002	0.0004	0	0.0004	0	0.0002	0.0001	0.0001	0	0	0.0001	0	26	1	2	4	27	6	0	23	16	13	8	12	13	25	3	28	0	11	6	8	3
COG1850	Ribulose 1,5-bisphosphate carboxylase, large subunit	G	I	0.0001	0.0003	0	0.0001	0.0001	0.0003	0.0002	0	0.0005	0.0004	0.0003	0.0002	0.0004	0.0004	0.0007	0.0002	0.0006	0.0001	0.0002	0.0001	0.0002	0.0002	0.0001	0.0001	2	22	2	9	8	27	17	2	34	17	14	10	18	24	48	15	44	6	12	9	15	11
COG1122	ABC-type cobalt transport system, ATPase component	P	I	0	0.0004	0.0002	0.0001	0.0001	0.0003	0.0001	0.0001	0.0004	0.0005	0.0003	0.0004	0.0003	0.0004	0.0003	0.0001	0.0006	0.0001	0.0003	0.0001	0.0002	0.0001	0.0001	0	0	28	10	7	9	25	13	3	27	23	11	18	14	24	23	7	41	3	21	7	11	9
COG3670	Lignostilbene-alpha,beta-dioxygenase and related enzymes	Q	I	0.0001	0.0005	0.0002	0.0001	0.0001	0.0004	0.0001	0.0004	0.0006	0.0004	0.0006	0.0005	0.0002	0.0006	0.0007	0.0003	0.0008	0.0002	0.0002	0.0001	0.0001	0.0004	0.0002	0.0002	5	35	12	10	8	31	13	21	46	16	26	23	9	38	51	17	52	11	15	7	5	30
COG0803	ABC-type metal ion transport system, periplasmic component/surface adhesin	P	I	0	0.0006	0.0001	0.0001	0.0002	0.0007	0.0002	0.0002	0.0008	0.0006	0.0008	0.0003	0.0002	0.0006	0.0008	0.0003	0.0009	0.0001	0.0004	0.0002	0.0002	0.0002	0.0002	0.0001	0	45	3	4	11	53	15	11	58	26	33	13	10	39	59	20	62	7	24	12	14	18
COG3329	Predicted permease	R	I	0	0.0003	0	0	0	0.0002	0.0001	0	0.0003	0.0001	0.0003	0	0.0002	0.0002	0.0004	0	0.0004	0.0001	0.0002	0	0	0.0001	0.0001	0	0	23	0	0	0	20	10	1	21	4	12	0	9	11	30	1	28	3	11	0	0	10
COG0397	Uncharacterized conserved protein	S	I	0.0003	0.0008	0.0005	0.0003	0.0002	0.001	0.0008	0.0004	0.0012	0.001	0.001	0.0007	0.0009	0.001	0.0009	0.0005	0.0011	0.0007	0.0011	0.0005	0.0001	0.0008	0.0007	0.0004	11	58	27	22	13	82	70	24	91	43	42	32	38	63	62	32	78	40	71	38	9	58
COG1538	Outer membrane protein	MU	I	0.0006	0.0009	0.0004	0.0007	0.0004	0.0009	0.001	0.0004	0.0009	0.001	0.0009	0.0006	0.0005	0.0009	0.0007	0.0004	0.001	0.0009	0.0008	0.0004	0.001	0.0005	0.0007	0.0012	22	62	21	46	24	76	91	20	64	42	39	30	20	56	53	30	69	51	54	32	72	37
COG0845	Membrane-fusion protein	M	I	0.001	0.0015	0.0006	0.0008	0.0007	0.0013	0.001	0.0006	0.0014	0.0007	0.0009	0.0012	0.0007	0.0013	0.0015	0.0007	0.0013	0.0021	0.0009	0.001	0.001	0.001	0.0013	0.002	35	103	36	57	43	102	84	32	105	33	37	59	30	80	106	45	91	114	56	73	75	69
COG1629	Outer membrane receptor proteins, mostly Fe transport	P	I	0.0042	0.0034	0.0029	0.0024	0.0023	0.0026	0.0038	0.0017	0.0036	0.0016	0.0016	0.001	0.0006	0.0023	0.0034	0.0015	0.0025	0.0117	0.0032	0.0021	0.0011	0.0027	0.0019	0.0081	144	243	168	162	147	208	333	96	270	69	70	49	26	143	243	103	170	650	210	150	79	195
COG1013	Pyruvate:ferredoxin oxidoreductase and related 2-oxoacid:ferredoxin oxidoreductases, beta subunit	C	II	0.0008	0.0003	0.0009	0.001	0.0008	0.0002	0.0002	0.0009	0.0002	0.0002	0.0002	0.0001	0.0002	0.0004	0.0002	0.0008	0.0003	0.0003	0.0003	0.0012	0.0013	0.0006	0.0008	0.0007	29	24	50	68	48	13	16	49	18	11	10	4	9	24	12	54	18	16	20	86	97	43
COG0574	Phosphoenolpyruvate synthase/pyruvate phosphate dikinase	G	II	0.0023	0.0014	0.0027	0.0031	0.0025	0.0019	0.0019	0.0026	0.0015	0.0022	0.0021	0.0014	0.0022	0.002	0.0015	0.0027	0.0014	0.0021	0.0017	0.0028	0.0031	0.0021	0.0024	0.002	80	98	158	215	158	158	169	147	109	95	89	71	90	124	108	182	95	114	109	198	222	154
COG1830	DhnA-type fructose-1,6-bisphosphate aldolase and related enzymes	G	II	0.0003	0	0.0009	0.0008	0.0007	0	0.0001	0.0004	0.0001	0.0001	0.0003	0	0	0.0002	0.0001	0.0005	0.0001	0.0003	0.0002	0.0003	0.0003	0.0003	0.0004	0.0004	12	3	50	57	43	4	5	21	4	4	11	2	2	11	7	32	6	19	14	18	23	19
COG1060	Thiamine biosynthesis enzyme ThiH and related uncharacterized enzymes	HR	II	0.001	0.0003	0.0017	0.002	0.0018	0.0001	0.0003	0.001	0.0002	0.0003	0.0004	0.0001	0.0003	0.0004	0.0002	0.0015	0.0003	0.0007	0.0005	0.0009	0.0003	0.0009	0.0011	0.0009	35	19	98	138	112	11	29	55	18	14	16	7	12	28	14	102	20	39	33	66	25	62
COG0334	Glutamate dehydrogenase/leucine dehydrogenase	E	II	0.0008	0.0004	0.0011	0.0017	0.0013	0.0005	0.0005	0.0011	0.0004	0.0006	0.0009	0.0008	0.0005	0.0006	0.0004	0.0012	0.0004	0.001	0.0006	0.0009	0.0008	0.0007	0.001	0.0009	26	30	66	119	83	38	43	62	32	28	37	37	22	36	32	81	30	53	42	62	61	49
COG0651	Formate hydrogenlyase subunit 3/Multisubunit Na+/H+ antiporter, MnhD subunit	CP	II	0.0008	0.0001	0.0008	0.001	0.0009	0.0001	0.0003	0.0008	0.0003	0.0001	0.0003	0.0002	0.0002	0.0003	0.0002	0.0008	0.0001	0.0005	0.0003	0.0005	0.0009	0.0004	0.0004	0.0007	26	6	45	66	54	11	24	44	24	5	14	11	7	16	15	54	4	28	19	36	62	28
COG0620	Methionine synthase II (cobalamin-independent)	E	II	0.0009	0.0002	0.0009	0.0009	0.0012	0.0002	0.0003	0.0009	0.0002	0.0003	0.0002	0.0002	0.0003	0.0003	0.0003	0.001	0.0001	0.0006	0.0001	0.0008	0.0011	0.0003	0.0005	0.001	32	11	53	59	78	20	24	51	16	14	9	8	14	19	19	66	8	35	9	57	83	22
COG0146	N-methylhydantoinase B/acetone carboxylase, alpha subunit	EQ	II	0.0012	0.0003	0.001	0.0009	0.0012	0.0002	0.0001	0.0021	0.0004	0.0005	0.0002	0.0001	0.0002	0.0003	0.0003	0.0014	0.0001	0.0005	0.0002	0.0009	0.0011	0.0006	0.0007	0.0011	42	19	59	62	78	16	10	116	29	24	9	5	7	21	21	92	10	27	10	61	77	40
COG2515	1-aminocyclopropane-1-carboxylate deaminase	E	II	0.0004	0.0001	0.0004	0.0003	0.0002	0	0.0001	0.0004	0.0002	0.0002	0.0001	0.0001	0.0001	0	0.0001	0.0004	0.0001	0.0003	0	0.0003	0.0004	0.0001	0.0002	0.0004	14	4	21	18	14	3	12	25	15	9	5	7	4	3	4	29	5	15	3	20	32	8
COG2801	Transposase and inactivated derivatives	L	II	0.0091	0.0001	0.0008	0.0013	0.002	0	0.0001	0.0006	0.0001	0.0001	0.0001	0	0.0001	0.0001	0.0002	0.0006	0.0001	0.0025	0.0002	0.0025	0.0035	0.0002	0.001	0.0073	312	4	45	86	128	3	5	36	11	5	5	0	5	6	13	37	8	138	10	178	251	14
COG0243	Anaerobic dehydrogenases, typically selenocysteine-containing	C	II	0.0022	0.0005	0.0017	0.0013	0.002	0.0009	0.0007	0.0029	0.0006	0.0012	0.0007	0.0008	0.001	0.001	0.0009	0.0018	0.0007	0.0022	0.0013	0.0024	0.0018	0.0015	0.0016	0.0019	77	35	100	88	124	72	61	164	45	51	32	37	42	61	61	120	47	123	83	174	131	109
COG0318	Acyl-CoA synthetases (AMP-forming)/AMP-acid ligases II	IQ	II	0.0047	0.0023	0.0033	0.003	0.0029	0.0035	0.0036	0.0051	0.0033	0.0037	0.0032	0.0026	0.0032	0.0029	0.0029	0.005	0.0028	0.0047	0.0032	0.004	0.004	0.0039	0.0035	0.0039	160	160	193	208	187	285	320	284	244	162	139	129	132	184	210	334	196	261	211	286	292	281
COG5598	Trimethylamine:corrinoid methyltransferase	H	II	0.0009	0.0003	0.001	0.0007	0.0007	0.0003	0.0004	0.0011	0.0003	0.0008	0.0002	0.0007	0.0004	0.0003	0.0002	0.001	0.0002	0.0005	0.0003	0.0012	0.0013	0.0009	0.0012	0.0003	31	20	60	51	43	27	33	62	26	35	10	33	15	17	17	69	15	29	21	85	97	66
COG0247	Fe-S oxidoreductase	C	II	0.001	0.0008	0.0015	0.0013	0.0012	0.0008	0.0009	0.0014	0.0007	0.0009	0.0009	0.0009	0.0013	0.0007	0.0006	0.0015	0.0008	0.0009	0.0016	0.002	0.0022	0.0015	0.0022	0.001	36	60	90	87	74	66	76	79	55	40	39	44	52	47	41	99	54	48	107	146	161	106
COG0174	Glutamine synthetase	E	II	0.003	0.0025	0.0039	0.0035	0.0031	0.0027	0.0026	0.0037	0.0025	0.0037	0.003	0.0032	0.0027	0.0025	0.0022	0.0035	0.0024	0.0025	0.0035	0.0032	0.0031	0.0029	0.0036	0.002	104	176	231	242	195	222	227	205	184	164	130	159	112	161	158	238	167	138	230	228	228	213
COG2609	Pyruvate dehydrogenase complex, dehydrogenase (E1) component	C	II	0.0018	0.0006	0.001	0.0007	0.0012	0.0008	0.0005	0.0015	0.0005	0.001	0.001	0.0004	0.0006	0.0008	0.0006	0.0013	0.0006	0.0013	0.0006	0.0007	0.0005	0.0008	0.0009	0.0008	61	42	61	49	78	62	44	83	41	42	42	19	24	49	40	86	39	72	39	51	38	58
COG0604	NADPH:quinone reductase and related Zn-dependent oxidoreductases	CR	II	0.0024	0.0015	0.003	0.0021	0.0021	0.0017	0.002	0.003	0.0017	0.0019	0.0024	0.0013	0.002	0.0019	0.0017	0.0029	0.0013	0.0025	0.0016	0.0018	0.0016	0.0023	0.0022	0.0023	81	107	177	146	133	137	176	170	124	83	101	66	80	121	118	193	92	141	103	131	118	164
COG0214	Pyridoxine biosynthesis enzyme	H	II	0.0005	0.0002	0.0005	0.0006	0.0005	0.0001	0.0001	0.0004	0.0001	0.0003	0.0003	0.0001	0.0002	0.0003	0.0001	0.0007	0.0001	0.0001	0.0001	0.0002	0.0002	0.0003	0.0003	0.0003	18	17	32	44	30	12	9	21	11	12	11	6	8	17	10	46	6	7	7	17	11	20
COG5285	Protein involved in biosynthesis of mitomycin antibiotics/polyketide fumonisin	Q	II	0.0008	0.0004	0.0011	0.0009	0.0007	0.0006	0.0003	0.0013	0.0004	0.0006	0.0003	0.0006	0.0002	0.0007	0.0003	0.0011	0.0003	0.0005	0.0005	0.0005	0.0005	0.001	0.0011	0.0008	27	28	65	61	44	46	25	73	27	28	13	30	7	43	18	77	20	26	34	38	37	70
COG1024	Enoyl-CoA hydratase/carnithine racemase	I	II	0.003	0.0016	0.0031	0.0023	0.0026	0.0021	0.0019	0.0038	0.0019	0.0019	0.0015	0.0019	0.0016	0.0024	0.002	0.0033	0.0017	0.0026	0.0022	0.0019	0.0022	0.0027	0.0025	0.0031	102	115	183	155	164	167	165	214	143	83	63	95	65	150	144	220	114	143	141	138	156	198
COG2141	Coenzyme F420-dependent N5,N10-methylene tetrahydromethanopterin reductase and related flavin-dependent oxidoreductases	C	II	0.0047	0.0007	0.0029	0.0029	0.004	0.0011	0.0009	0.0063	0.0009	0.0011	0.0009	0.0014	0.0012	0.001	0.0008	0.0045	0.0008	0.0022	0.0014	0.0018	0.0012	0.0024	0.0022	0.0048	161	51	170	196	252	91	75	352	70	50	39	67	50	62	55	304	55	120	89	126	88	172
COG1062	Zn-dependent alcohol dehydrogenases, class III	C	II	0.0014	0.0002	0.0006	0.0006	0.0007	0.0003	0.0001	0.001	0.0003	0.0002	0.0004	0.0005	0.0003	0.0004	0.0002	0.0008	0.0003	0.0007	0.0003	0.0005	0.0005	0.0007	0.0006	0.0008	47	15	37	43	46	25	13	56	23	7	18	24	14	27	11	57	23	40	18	38	38	48
COG0183	Acetyl-CoA acetyltransferase	I	II	0.0044	0.0017	0.0027	0.0025	0.0026	0.0019	0.0019	0.0041	0.002	0.0022	0.0021	0.0021	0.0022	0.0024	0.0021	0.0028	0.0018	0.0029	0.0025	0.0023	0.0021	0.0028	0.0029	0.0032	151	118	158	174	166	157	171	226	151	98	92	102	90	152	147	185	123	162	165	162	149	204
COG2159	Predicted metal-dependent hydrolase of the TIM-barrel fold	R	II	0.001	0.0001	0.0008	0.001	0.0012	0.0003	0.0001	0.0016	0.0002	0.0003	0.0002	0.0001	0	0.0004	0.0001	0.0011	0.0001	0.0003	0.0002	0.0002	0.0002	0.0003	0.0004	0.0011	35	8	45	70	79	23	8	89	12	12	9	4	0	26	6	76	10	19	14	16	13	25
COG1545	Predicted nucleic-acid-binding protein containing a Zn-ribbon	R	II	0.0003	0	0.0001	0.0002	0.0002	0	0	0.0002	0	0	0	0	0	0.0001	0	0.0002	0	0.0001	0.0001	0	0	0.0001	0.0002	0.0002	12	1	6	14	15	2	1	11	3	1	0	0	0	4	0	13	0	7	4	3	0	8
COG0601	ABC-type dipeptide/oligopeptide/nickel transport systems, permease components	EP	II	0.0022	0.0009	0.0017	0.0014	0.0016	0.0011	0.0007	0.002	0.0011	0.0012	0.0008	0.0008	0.0008	0.0009	0.0011	0.0019	0.0009	0.0014	0.0009	0.0012	0.0009	0.0011	0.0012	0.002	75	64	100	98	100	86	66	112	85	51	36	37	31	59	80	129	65	79	62	89	64	80
COG1804	Predicted acyl-CoA transferases/carnitine dehydratase	C	II	0.0051	0.0009	0.0022	0.0022	0.0032	0.0011	0.0017	0.0052	0.0017	0.0013	0.0012	0.0013	0.001	0.0019	0.0016	0.0037	0.0012	0.0017	0.0014	0.0017	0.0015	0.0021	0.0019	0.0046	176	66	127	151	206	92	148	292	124	57	50	63	40	123	116	247	82	93	92	121	110	153
COG0420	DNA repair exonuclease	L	II	0.0001	0	0.0002	0.0004	0.0003	0	0	0.0002	0	0	0	0	0	0.0001	0	0.0002	0	0.0001	0	0.0001	0	0.0001	0.0001	0.0004	5	0	12	24	22	0	1	9	2	0	1	0	0	4	0	11	1	5	0	6	1	10
COG2301	Citrate lyase beta subunit	G	II	0.0003	0.0003	0.0006	0.0009	0.0008	0.0004	0.0004	0.0007	0.0002	0.0001	0.0003	0.0003	0.0001	0.0005	0.0004	0.0006	0.0002	0.0004	0.0003	0.0002	0.0002	0.0005	0.0004	0.0005	10	18	35	59	49	30	35	41	14	6	15	13	5	30	25	42	15	20	22	16	12	34
COG0405	Gamma-glutamyltransferase	E	II	0.0018	0.0009	0.0018	0.0015	0.0019	0.0013	0.0013	0.0025	0.0012	0.0008	0.0009	0.0012	0.0006	0.0009	0.001	0.0018	0.0009	0.0017	0.0009	0.001	0.0009	0.0011	0.0009	0.002	61	62	103	99	118	103	118	139	92	35	38	60	26	55	68	120	63	92	62	73	63	83
COG5267	Uncharacterized protein conserved in bacteria	S	II	0.0007	0.0001	0.0002	0.0003	0.0009	0.0001	0.0002	0.0005	0.0001	0	0	0.0001	0.0001	0.0002	0.0001	0.0005	0.0001	0.0002	0.0002	0.0001	0.0002	0.0001	0.0002	0.0007	25	7	12	23	59	12	21	29	6	0	0	3	6	12	5	31	5	13	13	10	13	8
COG1028	Dehydrogenases with different specificities (related to short-chain alcohol dehydrogenases)	IQR	II	0.0089	0.0075	0.0089	0.0078	0.0096	0.0087	0.0081	0.0122	0.0087	0.0075	0.0068	0.0071	0.0065	0.0081	0.0074	0.0106	0.0084	0.0082	0.0082	0.0076	0.0078	0.0091	0.0091	0.0092	305	534	522	531	609	711	710	678	655	332	291	348	267	515	530	710	581	452	540	542	562	661
COG0154	Asp-tRNAAsn/Glu-tRNAGln amidotransferase A subunit and related amidases	J	II	0.0048	0.0019	0.003	0.0031	0.0039	0.0022	0.0026	0.0049	0.0029	0.0028	0.0025	0.0022	0.0025	0.0025	0.0021	0.0044	0.0023	0.0025	0.0026	0.002	0.0017	0.0023	0.0024	0.0039	166	131	174	212	250	178	227	271	214	125	109	106	103	157	150	295	160	140	168	146	122	163
COG0028	Thiamine pyrophosphate-requiring enzymes [acetolactate synthase, pyruvate dehydrogenase (cytochrome), glyoxylate carboligase, phosphonopyruvate decarboxylase]	EH	II	0.0047	0.0032	0.0041	0.0038	0.0044	0.0039	0.0037	0.0058	0.0036	0.0043	0.0043	0.0032	0.0043	0.0033	0.0027	0.0055	0.0033	0.0034	0.0044	0.0035	0.0035	0.0038	0.0038	0.0041	160	229	242	259	282	315	322	323	272	190	184	159	176	209	193	370	227	191	290	252	257	278
COG5257	Translation initiation factor 2, gamma subunit (eIF-2gamma; GTPase)	J	II	0.0001	0	0.0005	0.0006	0.0005	0	0	0.0002	0	0.0001	0	0	0	0	0.0001	0.0005	0	0.0003	0.0001	0.0003	0	0.0003	0.0002	0.0003	3	1	31	41	30	3	0	13	2	4	1	0	2	3	4	31	3	17	5	18	2	20
COG1163	Predicted GTPase	R	II	0.0001	0	0.0003	0.0006	0.0004	0.0001	0	0.0002	0	0	0	0	0.0001	0	0	0.0003	0	0.0002	0.0001	0.0001	0	0.0002	0.0002	0.0002	4	0	18	38	27	5	0	10	2	2	1	0	4	2	1	19	1	13	6	9	1	15
COG2368	Aromatic ring hydroxylase	Q	II	0.0008	0.0001	0.0008	0.001	0.0008	0.0001	0.0001	0.0006	0.0001	0.0003	0.0001	0.0001	0.0002	0.0002	0.0001	0.0007	0.0001	0.0003	0.0001	0.0002	0	0.0002	0.0003	0.0006	26	4	49	69	48	12	11	36	8	12	4	3	7	12	9	48	5	19	9	11	3	15
COG0464	ATPases of the AAA+ class	O	II	0.0006	0.0005	0.0018	0.0023	0.0021	0.0003	0.0001	0.0006	0.0005	0.0005	0.0004	0.0009	0.0006	0.0006	0.0006	0.0013	0.0006	0.0008	0.0005	0.0007	0.0003	0.0008	0.001	0.001	20	32	108	158	133	26	9	32	36	22	17	44	25	37	46	85	39	45	31	52	23	56
COG2421	Predicted acetamidase/formamidase	C	II	0.0002	0	0.0002	0.0003	0.0004	0	0.0001	0.0003	0	0	0	0.0001	0.0001	0	0	0.0003	0.0001	0.0002	0	0.0001	0.0001	0	0	0.0005	8	3	9	20	24	0	13	16	3	1	1	5	3	2	3	23	4	9	0	7	10	0
COG1701	Uncharacterized protein conserved in archaea	S	II	0.0001	0	0.0003	0.0004	0.0002	0	0	0.0002	0	0	0	0	0	0	0	0.0002	0	0.0001	0	0.0001	0	0.0001	0.0002	0.0002	4	0	18	29	13	1	0	10	2	0	1	2	1	2	2	13	0	4	2	4	3	7
COG0043	3-polyprenyl-4-hydroxybenzoate decarboxylase and related decarboxylases	H	II	0.0009	0.0001	0.001	0.0012	0.0013	0.0002	0	0.0007	0.0002	0.0002	0.0001	0.0003	0.0001	0.0004	0.0002	0.0009	0.0001	0.0008	0.0003	0.0007	0.0008	0.0003	0.0007	0.0009	30	4	60	85	84	15	4	41	13	8	4	15	4	28	13	63	10	46	18	53	57	24
COG3191	L-aminopeptidase/D-esterase	EQ	II	0.0001	0.0001	0.0003	0.0002	0.0004	0.0001	0	0.0004	0.0001	0	0	0.0001	0.0001	0.0001	0.0001	0.0003	0.0001	0.0001	0.0001	0.0003	0.0002	0.0002	0.0001	0.0002	4	5	16	16	26	7	2	21	4	2	0	6	3	7	5	23	5	8	7	22	11	15
COG0252	L-asparaginase/archaeal Glu-tRNAGln amidotransferase subunit D	EJ	II	0.0002	0.0001	0.0006	0.0007	0.0005	0.0001	0	0.0002	0	0	0	0.0002	0	0.0001	0.0001	0.0004	0.0001	0.0003	0.0002	0.0002	0.0001	0.0002	0.0001	0.0003	6	7	37	45	34	5	1	9	3	0	0	8	2	5	7	28	5	18	11	13	10	18
COG3958	Transketolase, C-terminal subunit	G	II	0.0002	0.0002	0.0007	0.0009	0.0006	0.0002	0.0002	0.0004	0.0001	0.0001	0.0001	0.0003	0.0002	0.0003	0.0002	0.0006	0.0001	0.0005	0.0003	0.0004	0.0004	0.0004	0.0004	0.0004	6	11	43	64	40	17	19	25	8	6	6	13	9	21	15	39	9	25	17	26	27	30
COG1503	Peptide chain release factor 1 (eRF1)	J	II	0.0001	0	0.0005	0.0004	0.0003	0	0	0.0002	0	0	0	0	0	0.0002	0	0.0003	0	0.0001	0.0001	0.0001	0	0.0002	0.0002	0.0002	4	3	27	28	20	2	1	9	1	0	1	0	2	10	1	23	1	6	7	7	2	16
COG1260	Myo-inositol-1-phosphate synthase	I	II	0.0004	0.0002	0.0006	0.0007	0.0006	0.0001	0	0.0005	0.0001	0	0.0001	0.0001	0.0002	0.0002	0	0.0004	0.0001	0.0003	0.0002	0.0002	0.0003	0.0002	0.0003	0.0005	15	12	37	45	40	11	4	29	6	0	6	6	8	15	3	25	4	14	12	17	20	15
COG2366	Protein related to penicillin acylase	R	II	0.0008	0.0005	0.0009	0.0012	0.0008	0.0004	0.0003	0.001	0.0004	0	0.0002	0.0001	0.0002	0.0004	0.0002	0.0008	0.0003	0.0008	0.0003	0.0007	0.0006	0.0006	0.0006	0.0008	26	32	55	81	52	31	29	53	31	2	9	6	9	28	15	57	19	47	19	47	41	42
COG1574	Predicted metal-dependent hydrolase with the TIM-barrel fold	R	II	0.0007	0.0003	0.0009	0.001	0.0008	0.0003	0.0003	0.0011	0.0002	0.0001	0.0003	0	0.0002	0.0003	0.0002	0.001	0.0002	0.0006	0.0004	0.0009	0.0004	0.0005	0.0006	0.0009	25	18	54	65	52	21	25	61	16	6	13	2	7	21	12	66	14	33	27	62	29	38
COG2234	Predicted aminopeptidases	R	II	0.0004	0.0003	0.0008	0.0007	0.0008	0.0003	0.0003	0.0007	0.0003	0.0002	0.0004	0.0002	0.0003	0.0003	0.0002	0.0006	0.0003	0.0009	0.0003	0.0006	0.0004	0.0004	0.0005	0.0011	14	24	44	46	51	27	23	37	21	11	16	8	11	18	17	42	19	49	21	44	29	30
COG5256	Translation elongation factor EF-1alpha (GTPase)	J	II	0.0001	0.0001	0.0005	0.0005	0.0004	0.0001	0	0.0003	0	0	0.0002	0.0001	0	0.0001	0	0.0004	0	0.0003	0.0001	0.0002	0	0.0003	0.0004	0.0002	5	5	27	36	27	7	1	15	2	2	7	3	1	6	3	26	2	16	6	17	3	24
COG1245	Predicted ATPase, RNase L inhibitor (RLI) homolog	R	II	0.0002	0.0001	0.0006	0.0007	0.0006	0	0	0.0003	0	0.0001	0	0.0001	0.0001	0.0001	0	0.0004	0	0.0003	0.0002	0.0002	0.0001	0.0003	0.0003	0.0003	7	6	35	48	37	4	0	15	2	5	2	6	3	6	2	25	3	15	10	13	6	25
COG1405	Transcription initiation factor TFIIIB, Brf1 subunit/Transcription initiation factor TFIIB	K	II	0.0003	0.0001	0.001	0.001	0.0008	0	0	0.0002	0.0001	0	0.0001	0.0001	0	0.0001	0.0001	0.0005	0	0.0005	0.0002	0.0003	0.0001	0.0005	0.0004	0.0006	10	5	58	66	49	4	0	12	7	1	6	3	2	4	7	31	2	25	10	19	4	36
COG0638	20S proteasome, alpha and beta subunits	O	II	0.0003	0.0001	0.0008	0.0011	0.0008	0	0	0.0003	0.0001	0	0.0001	0.0001	0.0001	0.0001	0	0.0005	0.0001	0.0003	0.0002	0.0003	0	0.0004	0.0004	0.0004	12	5	49	76	48	4	2	17	5	1	5	4	4	4	3	36	7	16	11	21	3	30
COG1782	Predicted metal-dependent RNase, consists of a metallo-beta-lactamase domain and an RNA-binding KH domain	R	II	0.0001	0.0001	0.0007	0.0008	0.0008	0.0001	0	0.0004	0	0	0	0	0	0.0001	0.0001	0.0004	0	0.0003	0.0002	0.0002	0.0001	0.0003	0.0004	0.0004	5	4	39	53	51	5	0	20	3	1	1	2	2	4	9	29	3	18	15	17	4	23
COG1042	Acyl-CoA synthetase (NDP forming)	C	II	0.0005	0.0001	0.0017	0.0018	0.0014	0.0002	0.0001	0.0005	0.0001	0	0.0001	0.0001	0.0001	0.0002	0.0001	0.001	0.0001	0.0007	0.0003	0.0007	0.0006	0.0005	0.0007	0.0008	16	10	97	123	87	16	8	30	11	2	4	5	5	11	9	70	8	41	18	48	42	38
COG0072	Phenylalanyl-tRNA synthetase beta subunit	J	II	0	0	0.0003	0.0005	0.0005	0	0	0.0002	0	0	0	0	0	0	0	0.0003	0	0.0001	0.0002	0.0002	0	0.0002	0.0003	0.0003	1	2	18	36	29	2	1	10	2	1	0	0	0	3	1	17	3	6	11	14	2	18
COG2423	Predicted ornithine cyclodeaminase, mu-crystallin homolog	E	II	0.0003	0.0001	0.0004	0.0005	0.0006	0.0002	0	0.0003	0.0002	0.0001	0	0	0.0001	0.0002	0.0001	0.0004	0	0.0002	0.0001	0.0002	0.0002	0.0003	0.0002	0.0004	10	7	23	31	36	15	3	19	12	4	2	0	3	12	5	29	3	13	7	15	16	21
COG2185	Methylmalonyl-CoA mutase, C-terminal domain/subunit (cobalamin-binding)	I	II	0.0003	0	0.0005	0.0003	0.0004	0.0001	0	0.0002	0	0.0001	0	0	0	0.0001	0	0.0002	0	0.0001	0	0.0001	0.0002	0.0001	0.0001	0.0003	11	3	27	18	23	10	1	11	2	3	1	0	1	5	1	16	1	7	1	10	12	7
COG2080	Aerobic-type carbon monoxide dehydrogenase, small subunit CoxS/CutS homologs	C	II	0.0007	0.0003	0.0007	0.0005	0.0008	0.0003	0.0001	0.001	0.0003	0.0002	0.0002	0.0001	0.0003	0.0003	0.0001	0.0008	0.0001	0.0004	0.0003	0.0006	0.0006	0.0004	0.0003	0.0009	25	19	40	37	53	21	8	55	19	8	7	7	12	16	8	57	8	23	17	42	41	28
COG4993	Glucose dehydrogenase	G	II	0.0021	0.0003	0.0013	0.001	0.0012	0.0004	0.0003	0.0018	0.0003	0.0004	0	0.0003	0.0004	0.0007	0.0002	0.0019	0.0003	0.001	0.0002	0.0007	0.0007	0.0007	0.0006	0.0024	71	19	75	68	74	34	23	100	20	16	2	13	17	43	14	128	21	58	13	51	51	49
COG1884	Methylmalonyl-CoA mutase, N-terminal domain/subunit	I	II	0.001	0.0003	0.0014	0.0016	0.0015	0.0003	0.0002	0.0013	0.0003	0.0002	0.0002	0.0001	0.0001	0.0004	0.0001	0.0011	0.0003	0.0005	0.0004	0.0009	0.0006	0.0005	0.0007	0.001	36	20	81	107	97	25	20	71	20	10	8	4	6	25	10	77	19	30	25	66	46	35
COG0591	Na+/proline symporter	ER	II	0.0019	0.001	0.0023	0.0025	0.0023	0.0008	0.0004	0.0024	0.0007	0.0004	0.0004	0.0005	0.0004	0.0011	0.0005	0.0022	0.0006	0.0009	0.0007	0.0017	0.0018	0.0012	0.0011	0.002	67	68	134	173	146	64	37	132	56	19	17	25	17	69	36	150	44	49	49	119	130	89
COG4642	Uncharacterized protein conserved in bacteria	S	II	0.0009	0.0004	0.0012	0.0011	0.0011	0.0004	0.0002	0.0014	0.0002	0.0002	0.0001	0.0002	0.0002	0.0004	0.0002	0.0015	0.0003	0.0007	0.0004	0.0013	0.0009	0.0007	0.0008	0.0006	32	27	73	78	68	32	15	80	15	9	6	10	8	28	16	98	19	41	24	90	62	48
COG0444	ABC-type dipeptide/oligopeptide/nickel transport system, ATPase component	EP	II	0.0019	0.0003	0.001	0.0011	0.001	0.0005	0.0004	0.0014	0.0004	0.0004	0.0003	0.0005	0.0004	0.0005	0.0004	0.001	0.0004	0.0006	0.0005	0.001	0.0009	0.0008	0.0008	0.0009	65	23	58	72	66	42	33	79	30	17	12	25	17	31	26	66	30	31	32	70	62	57
COG3653	N-acyl-D-aspartate/D-glutamate deacylase	Q	II	0.0009	0.0003	0.0013	0.0014	0.0016	0.0004	0.0003	0.0019	0.0002	0.0001	0.0004	0.0005	0.0002	0.0006	0.0003	0.0012	0.0003	0.0006	0.0003	0.0007	0.0006	0.0008	0.0006	0.0012	31	22	75	94	101	29	23	108	17	4	18	23	10	35	19	82	23	31	21	48	40	60
COG1228	Imidazolonepropionase and related amidohydrolases	Q	II	0.0017	0.0008	0.002	0.0017	0.0023	0.0006	0.0006	0.0021	0.0005	0.0005	0.0005	0.0008	0.0004	0.0011	0.0007	0.0017	0.0005	0.0014	0.0007	0.0017	0.0009	0.0013	0.0011	0.002	59	59	118	116	148	52	51	118	41	21	22	39	18	68	47	113	32	76	45	122	62	92
COG3635	Predicted phosphoglycerate mutase, AP superfamily	G	II	0.0001	0	0.0003	0.0004	0.0004	0	0	0.0002	0	0	0	0	0	0	0	0.0003	0	0.0001	0	0.0002	0.0002	0.0002	0.0002	0.0002	2	1	18	28	24	0	1	12	0	0	0	0	0	3	0	17	0	8	0	15	14	14
COG4608	ABC-type oligopeptide transport system, ATPase component	E	II	0.0013	0.0004	0.0011	0.001	0.0011	0.0003	0.0004	0.0013	0.0003	0.0004	0.0004	0.0003	0.0003	0.0006	0.0002	0.0015	0.0003	0.0008	0.0005	0.0011	0.0008	0.0007	0.001	0.0009	46	30	65	67	69	27	31	71	22	17	18	14	14	40	16	100	23	42	33	77	56	49
COG3276	Selenocysteine-specific translation elongation factor	J	II	0.0005	0.0001	0.0006	0.0005	0.0005	0.0001	0	0.0004	0	0.0001	0.0001	0	0.0001	0.0001	0	0.0004	0.0001	0.0002	0.0002	0.0004	0.0003	0.0002	0.0003	0.0003	16	7	34	32	33	11	3	25	1	5	4	1	4	6	2	24	5	11	14	30	22	14
COG3391	Uncharacterized conserved protein	S	II	0.002	0.0002	0.0015	0.0015	0.0025	0.0003	0.0001	0.002	0.0001	0	0	0	0.0001	0.0004	0.0001	0.0018	0.0002	0.0009	0.0002	0.0008	0.0006	0.0006	0.0007	0.0021	68	12	90	104	160	22	9	109	8	2	2	0	5	27	8	123	11	48	12	58	42	41
COG1529	Aerobic-type carbon monoxide dehydrogenase, large subunit CoxL/CutL homologs	C	II	0.0051	0.001	0.0027	0.0029	0.0043	0.0012	0.0008	0.0054	0.0007	0.0009	0.0005	0.0005	0.0011	0.0017	0.0008	0.0038	0.0008	0.0021	0.0011	0.0026	0.0026	0.0016	0.0021	0.0045	177	74	160	201	276	99	74	301	56	39	23	23	47	107	56	253	53	116	72	189	186	115
COG1331	Highly conserved protein containing a thioredoxin domain	O	II	0.0015	0.0004	0.0011	0.0016	0.0015	0.0004	0.0004	0.0011	0.0002	0.0002	0.0002	0.0001	0.0001	0.0005	0.0003	0.0013	0.0003	0.0006	0.0004	0.0008	0.0006	0.0006	0.0008	0.0013	51	25	67	111	95	34	38	61	18	11	8	7	6	29	20	86	18	34	24	60	41	45
COG1690	Uncharacterized conserved protein	S	II	0.0008	0	0.0005	0.0007	0.0007	0	0	0.0002	0	0.0001	0	0	0	0.0001	0.0001	0.0004	0	0.0002	0.0002	0.0003	0.0001	0.0002	0.0003	0.0003	26	3	27	49	45	1	0	12	3	4	0	0	1	6	5	24	3	12	10	20	8	15
COG1319	Aerobic-type carbon monoxide dehydrogenase, middle subunit CoxM/CutM homologs	C	II	0.0006	0.0002	0.0005	0.0007	0.0009	0.0003	0.0002	0.0008	0.0001	0.0003	0.0001	0.0002	0.0001	0.0003	0.0001	0.0007	0.0001	0.0003	0.0003	0.0005	0.0006	0.0004	0.0004	0.0006	20	15	30	45	55	21	18	46	4	14	5	10	3	20	6	49	10	14	18	36	40	26
COG1063	Threonine dehydrogenase and related Zn-dependent dehydrogenases	ER	II	0.0012	0.0004	0.001	0.0013	0.0013	0.0003	0.0003	0.0012	0.0004	0.0005	0.0002	0.0002	0.0002	0.0004	0.0002	0.001	0.0003	0.0007	0.0004	0.0008	0.0009	0.0005	0.0009	0.0013	40	26	58	88	83	23	29	67	30	23	9	10	7	27	12	68	23	36	26	56	63	36
COG4948	L-alanine-DL-glutamate epimerase and related enzymes of enolase superfamily	MR	II	0.0022	0.001	0.002	0.0017	0.0023	0.0011	0.0011	0.0028	0.0012	0.001	0.0008	0.0008	0.0009	0.0016	0.0009	0.0024	0.0012	0.0012	0.0012	0.0019	0.0016	0.0018	0.0022	0.0024	77	70	116	114	146	86	95	156	89	42	35	38	37	99	63	159	86	64	81	133	117	132
COG0145	N-methylhydantoinase A/acetone carboxylase, beta subunit	EQ	II	0.0017	0.0002	0.0011	0.001	0.0014	0.0003	0.0003	0.0024	0.0005	0.0002	0.0003	0.0002	0.0003	0.0004	0.0005	0.0016	0.0003	0.0008	0.0003	0.001	0.0012	0.0009	0.0012	0.0012	59	15	66	68	89	24	25	133	34	10	11	9	11	23	38	109	21	45	22	68	87	68
COG1735	Predicted metal-dependent hydrolase with the TIM-barrel fold	R	II	0.0001	0	0.0001	0.0001	0.0003	0	0	0.0002	0	0	0	0	0	0	0	0.0002	0	0.0001	0	0.0001	0.0001	0	0.0001	0.0001	4	1	4	8	20	0	0	11	2	0	0	1	0	0	1	14	1	3	1	4	4	2
COG1461	Predicted kinase related to dihydroxyacetone kinase	R	II	0.0001	0	0.0001	0.0002	0.0002	0	0	0.0003	0	0	0	0	0	0	0	0.0002	0	0	0	0.0001	0.0001	0.0001	0.0001	0.0001	3	0	3	13	10	3	0	15	1	0	0	0	0	3	2	12	0	0	0	6	10	6
COG3882	Predicted enzyme involved in methoxymalonyl-ACP biosynthesis	Q	II	0	0.0001	0.0004	0.0005	0.0005	0	0.0001	0.0003	0.0001	0	0	0	0	0	0	0.0002	0	0.0002	0	0.0002	0.0003	0.0001	0.0001	0.0001	1	4	25	32	29	1	5	14	6	0	0	2	0	0	3	15	3	13	1	11	22	9
COG1032	Fe-S oxidoreductase	C	II	0.0004	0.0009	0.0027	0.0031	0.0027	0.0005	0.0002	0.001	0.0006	0.0006	0.0002	0.0011	0.0004	0.0007	0.0006	0.0018	0.0009	0.0012	0.0004	0.0024	0.0036	0.001	0.0017	0.0012	15	62	160	210	172	42	18	57	47	25	9	53	17	44	40	119	59	66	28	174	260	74
Dataset
ATIIC	ATLANTIS II Deep Basin, Red Sea.
ALOHA	Hawaiian Ocean Time Series 186 (HOT186), ALOHA Station, North Pacific Subtropical Gyre, Pacific Ocean.
BATS	Bermuda Atlantic Time Series 216 (BATS216), BATS Station, Sargasso Sea, Atlantic Ocean.
Legend to Functional Categories
Functional Category	Description
C	Energy Production and Conversion
D	Cell Cycle Control, Cell Division and Chromosome Partitioning
E	Amino Acid Transport and Metabolism
F	Nucleotide Transport and Metabolism
G	Carbohydrate Transport and Metabolism
H	Coenzyme Transport and Metabolism
I	Lipid Transport and Metabolism
J	Translation, Ribosomal Structure and Biogenesis
K	Transcription
L	DNA Replication, Recombination and Repair
M	Cell Wall / Membrane / Envelope Biogenesis
N	Cell Motility
O	Posttranslational Modification, Protein Turnover and Chaperones
P	Inorganic Ion Transport and Metabolism
Q	Secondary Metabolites Biosynthesis, Transport and Catabolism
R	General Function Prediction Only
S	Function Unknown
T	Signal Transduction Mechanisms
U	Intracellular Trafficking, Secretion and Vesicular Transport
V	Defense Mechanisms
[truncated: 2 more columns]

## Sheet: Table_S4A
Table S4A. List of 54 photic global-core, depth-related COGs. Welch's test (p ≤ 1E-04, FDR corrected) was employed to identify COGs that presented a statistically significant difference in the mean abundance between the photic and the aphotic group of datasets (see details in Methods). Photic related COGs are presented in the same order as shown in group I Fig. 1C.
COG ID	COG description	Functional Category	COG cluster	Normalized Abundance																								Raw Abundance
				Marmara 1000m	Iquique 50m	Iquique 85m	Iquique 110m	Iquique 200m	ATIIC 1500m	ATIIC 200m	ATIIC 700m	BATS 500m	ALOHA 500m	ALOHA 4000m	PRT 6000m	BATS 20m	Med. 50m	ALOHA 110m	ATIIC 50m	BATS 100m	GOS018 1.7m	GOS034 2.1m	GOS023 2.0m	GOS114 1.5m	BATS 50m	ALOHA 25m	ALOHA 75m	Marmara 1000m	Iquique 50m	Iquique 85m	Iquique 110m	Iquique 200m	ATIIC 1500m	ATIIC 200m	ATIIC 700m	BATS 500m	ALOHA 500m	ALOHA 4000m	PRT 6000m	BATS 20m	Med. 50m	ALOHA 110m	ATIIC 50m	BATS 100m	GOS018 1.7m	GOS034 2.1m	GOS023 2.0m	GOS114 1.5m	BATS 50m
COG2385	Sporulation protein and related proteins	D	I	7.22322e-05	0.000276465	9.65131e-05	0.000125788	6.89874e-05	7.87154e-05	0.000119523	5.85952e-05	8.96427e-05	4.46555e-05	0	5.17103e-05	0.000193077	0.000259605	0.000506105	0.000734785	0.000540693	0.00027209	0.000815711	0.000746373	0.000317205	0.000519799	0.000812405	0.000854986	4	20	7	9	5	5	7	4	5	3	0	4	17	17	32	52	44	12	40	32	13	39
COG1233	Phytoene dehydrogenase and related proteins	Q	I	0.0011196	0.00135468	0.00140633	0.0010063	0.000731266	0.000629723	0.000819588	0.00073244	0.00114743	0.000729373	0.00133803	0.000879075	0.00186262	0.0015729	0.00175555	0.00206305	0.00221193	0.00176859	0.00244713	0.00228577	0.00234243	0.00199923	0.00243721	0.00255047	62	98	102	72	53	40	48	50	64	49	46	68	164	103	111	146	180	78	120	98	96	150
COG1562	Phytoene/squalene synthetase	I	I	0.000361161	0.000511459	0.000372265	0.000237599	6.89874e-05	0.000188917	0.000153673	4.39464e-05	0.000251	8.9311e-05	0.000174525	0.000193914	0.000556515	0.000549753	0.000648447	0.000706524	0.000491539	0.000408136	0.000611783	0.000419835	0.000634409	0.000679737	0.000672335	0.000695582	20	37	27	17	5	12	9	3	14	6	6	15	49	36	41	50	40	18	30	18	26	51
COG4100	Cystathionine beta-lyase family protein involved in aluminum resistance	P	I	0	2.76465e-05	0	0	0	0	0	0	1.79285e-05	1.48852e-05	0	0	4.54298e-05	9.16254e-05	0.000142342	0.000409784	0.00040552	0.00027209	0.000346677	0.000209917	0.000268404	0.000279892	0.000392195	0.000347791	0	2	0	0	0	0	0	0	1	1	0	0	4	6	9	29	33	12	17	9	11	21
COG3429	Glucose-6-P dehydrogenase subunit	G	I	0	5.52929e-05	0	0	0	0	1.70748e-05	0	1.79285e-05	0	0	1.29276e-05	5.67872e-05	0.000198522	0.000189789	0.000409784	0.000417808	0.00027209	0.000244713	0.000326538	0.000146402	0.000266564	0.000336167	0.000492704	0	4	0	0	0	0	1	0	1	0	0	1	5	13	12	29	34	12	12	14	6	20
COG1333	ResB protein required for cytochrome c biosynthesis	O	I	3.61161e-05	0.000124409	0	1.39764e-05	1.37975e-05	0	1.70748e-05	0	1.79285e-05	2.97703e-05	2.90875e-05	3.87827e-05	6.81446e-05	0.000122167	0.000221421	0.000254349	0.00024577	9.06968e-05	0.000305891	0.000303214	0.000244004	0.00029322	0.000406202	0.000492704	2	9	0	1	1	0	1	0	1	2	1	3	6	8	14	18	20	4	15	13	10	22
COG3349	Uncharacterized conserved protein	S	I	1.8058e-05	0.000179702	0	2.79529e-05	0	3.14861e-05	3.41495e-05	2.92976e-05	7.17141e-05	5.95406e-05	0.000203613	1.29276e-05	0.000159004	0.000381773	0.00071171	0.000904351	0.000528405	0.000725574	0.00106042	0.000723049	0.000536808	0.000693065	0.000896446	0.00127523	1	13	0	2	0	2	2	2	4	4	7	1	14	25	45	64	43	32	52	31	22	52
COG4370	Uncharacterized protein conserved in bacteria	S	I	0	0.000124409	0	0	0	0	0	0	3.58571e-05	2.97703e-05	2.90875e-05	0	0.000204434	0.00016798	0.000316316	0.000522828	0.000380943	0.000544181	0.000672961	0.000629752	0.000732011	0.00043983	0.000560279	0.00089846	0	9	0	0	0	0	0	0	2	2	1	0	18	11	20	37	31	24	33	27	30	33
COG1807	4-amino-4-deoxy-L-arabinose transferase and related glycosyltransferases of PMT family	M	I	0.000487567	0.000787924	0.000427415	0.000447246	0.000482912	0.000283375	0.000187822	0.000336922	0.000215142	0.000327474	0.000261788	0.000129276	0.000851808	0.000641378	0.00121781	0.00100326	0.00130258	0.000884294	0.00138671	0.000606428	0.00104922	0.000972957	0.00126063	0.00146362	27	57	31	32	35	18	11	23	12	22	9	10	75	42	77	71	106	39	68	26	43	73
COG0465	ATP-dependent Zn proteases	O	I	0.00139047	0.00210113	0.00129603	0.00150946	0.00182127	0.00125945	0.00114401	0.00118655	0.00222314	0.00138432	0.00133803	0.00103421	0.00231692	0.00273349	0.00340039	0.00284023	0.00335476	0.00315171	0.00348716	0.00303214	0.00358685	0.00277226	0.00376788	0.00384019	77	152	94	108	132	80	67	81	124	93	46	80	204	179	215	201	273	139	171	130	147	208
COG0033	Phosphoglucomutase	G	I	0.000252813	9.67626e-05	1.37876e-05	1.39764e-05	0.000137975	0	0	0	0	2.97703e-05	0	5.17103e-05	0.000102217	0.000183251	0.000363763	0.000409784	0.000270347	0.00043081	0.000346677	0.000326538	0.000439207	0.000333204	0.000392195	0.000507195	14	7	1	1	10	0	0	0	0	2	0	4	9	12	23	29	22	19	17	14	18	25
COG3330	Uncharacterized protein conserved in bacteria	S	I	1.8058e-05	8.29394e-05	1.37876e-05	0	0	0	0	0	3.58571e-05	0	0	0	4.54298e-05	0.000122167	0.000363763	0.000353262	0.000233481	0.000249416	0.000428248	0.000163269	0.000414806	0.000279892	0.000490244	0.000318808	1	6	1	0	0	0	0	0	2	0	0	0	4	8	23	25	19	11	21	7	17	21
COG2710	Nitrogenase molybdenum-iron protein, alpha and beta chains	C	I	0.000162522	0.000152056	2.75752e-05	2.79529e-05	0	0	0	0	7.17141e-05	5.95406e-05	0	2.58552e-05	0.000272579	0.000290147	0.000585184	0.000678263	0.000577559	0.000634877	0.000897282	0.000653076	0.00068321	0.000719722	0.000994495	0.000927442	9	11	2	2	0	0	0	0	4	4	0	2	24	19	37	48	47	28	44	28	28	54
COG1543	Uncharacterized conserved protein	S	I	3.61161e-05	1.38232e-05	0	0	1.37975e-05	0	1.70748e-05	0	5.37856e-05	0	0	0	0.000124932	9.16254e-05	0.000347947	0.000339132	0.000282635	0.000408136	0.000550605	0.000233242	0.000268404	0.000386517	0.000490244	0.00056516	2	1	0	0	1	0	1	0	3	0	0	0	11	6	22	24	23	18	27	10	11	29
COG1049	Aconitase B	C	I	0.000884844	0.000359404	0.000441203	0.000251576	0.00022076	1.57431e-05	0.000153673	4.39464e-05	0.000268928	0.000253048	0.000203613	0.000180986	0.0010676	0.000778816	0.000901499	0.000989134	0.000872482	0.00176859	0.00183535	0.00123618	0.00117122	0.00141279	0.00156878	0.00147811	49	26	32	18	16	1	9	3	15	17	7	14	94	51	57	70	71	78	90	53	48	106
COG0408	Coproporphyrinogen III oxidase	H	I	0.000559799	0.000525283	0.000330902	0.000377364	0.000317342	0.000188917	0.000153673	0.000234381	0.000268928	0.000327474	0.000290875	0.000219769	0.000658732	0.000580294	0.000585184	0.000692394	0.000614424	0.000861619	0.000978853	0.000886318	0.000585609	0.000892988	0.000728363	0.00089846	31	38	24	27	23	12	9	16	15	22	10	17	58	38	37	49	50	38	48	38	24	67
COG1348	Nitrogenase subunit NifH (ATPase)	P	I	3.61161e-05	0.000124409	1.37876e-05	2.79529e-05	0	0	0	0	0	5.95406e-05	0	0	0.000136289	0.000183251	0.000205605	0.000226088	0.000172039	0.000340113	0.000326284	0.000466483	0.000366005	0.000279892	0.000420209	0.000434739	2	9	1	2	0	0	0	0	0	4	0	0	12	12	13	16	14	15	16	20	15	21
COG2352	Phosphoenolpyruvate carboxylase	C	I	0.00074038	0.000843217	0.000813468	0.000768704	0.000855444	0.000314861	0.000512243	0.00036622	0.00060957	0.000714488	0.000290875	0.000297334	0.00126068	0.00108423	0.00105966	0.00163914	0.00104452	0.00111104	0.0016926	0.00139945	0.00129322	0.0014661	0.00137268	0.00186938	41	61	59	55	62	20	30	25	34	48	10	23	111	71	67	116	85	49	83	60	53	110
COG0661	Predicted unusual protein kinase	R	I	0.00106542	0.00125791	0.000992706	0.000852563	0.0011176	0.000425063	0.00068299	0.00102542	0.00086057	0.00113127	0.000494488	0.000698089	0.00138561	0.00145074	0.00173974	0.00206305	0.00185556	0.00163254	0.00205967	0.00216915	0.00185443	0.00205254	0.00224112	0.00257945	59	91	72	61	81	27	40	70	48	76	17	54	122	95	110	146	151	72	101	93	76	154
COG1108	ABC-type Mn2+/Zn2+ transport systems, permease components	P	I	0.000306987	0.000276465	0.00034469	0.00019567	0.000179367	0.000362091	0.000426869	0.000468761	0.000251	0.000253048	0.000203613	0.000323189	0.000590587	0.000381773	0.000695894	0.00087609	0.000540693	0.000498832	0.000672961	0.000583104	0.000951614	0.000706394	0.000644321	0.000695582	17	20	25	14	13	23	25	32	14	17	7	25	52	25	44	62	44	22	33	25	39	53
COG0740	Protease subunit of ATP-dependent Clp proteases	OU	I	0.000595915	0.000691161	0.000661804	0.00058701	0.000703672	0.000708438	0.000512243	0.000761737	0.000501999	0.000759143	0.000814451	0.000504176	0.0010676	0.000931525	0.00117037	0.00121522	0.00103223	0.00108836	0.0011216	0.0014461	0.00156162	0.0010396	0.00114857	0.00152158	33	50	48	42	51	45	30	52	28	51	28	39	94	61	74	86	84	48	55	62	64	78
COG1122	ABC-type cobalt transport system, ATPase component	P	I	5.41741e-05	0.000124409	9.65131e-05	9.78351e-05	0.000151772	0.000141688	0.000170748	0.000102542	5.37856e-05	0.000104196	0	3.87827e-05	0.000147647	0.000320689	0.000379579	0.000395653	0.000307212	0.000521506	0.00036707	0.000256566	0.000341605	0.000359861	0.00032216	0.000594143	3	9	7	7	11	9	10	7	3	7	0	3	13	21	24	28	25	23	18	11	14	27
COG0633	Ferredoxin	C	I	5.41741e-05	0.000317934	0.000261964	0.000139764	0.000303545	0.000188917	5.12243e-05	0.000205083	0.000143428	0.000267933	0.00011635	0.000168059	0.00039751	0.000717733	0.000790789	0.000607611	0.000614424	0.000521506	0.000999245	0.000606428	0.000512408	0.000479814	0.000700349	0.000826003	3	23	19	10	22	12	3	14	8	18	4	13	35	47	50	43	50	23	49	26	21	36
COG4581	Superfamily II RNA helicase	L	I	5.41741e-05	0.000248818	0.000289539	0.00019567	9.65824e-05	4.72292e-05	0.000170748	0.00011719	0.000161357	0.000193507	8.72626e-05	6.46379e-05	0.000261221	0.000320689	0.00082242	0.000777176	0.000503828	0.000476158	0.000570997	0.000746373	0.000756411	0.000759706	0.00107854	0.00111583	3	18	21	14	7	3	10	8	9	13	3	5	23	21	52	55	41	21	28	32	31	57
COG1196	Chromosome segregation ATPases	D	I	0.00115571	0.00157585	0.0017786	0.00167717	0.00151772	0.00155856	0.00158795	0.00200688	0.00120121	0.00141409	0.00133803	0.000879075	0.00212384	0.00212266	0.00216676	0.00244457	0.0021382	0.00176859	0.00238595	0.00230909	0.00229363	0.00235909	0.00228314	0.00244903	64	114	129	120	110	99	93	137	67	95	46	68	187	139	137	173	174	78	117	99	94	177
COG1725	Predicted transcriptional regulators	K	I	0	2.76465e-05	0	4.19293e-05	0	0	0	4.39464e-05	0	2.97703e-05	0	5.17103e-05	7.95021e-05	0.000137438	0.000173974	0.000268479	9.83079e-05	0.000226742	0.00022432	6.99725e-05	0.000244004	0.000199923	0.000266133	0.000275334	0	2	0	3	0	0	0	3	0	2	0	4	7	9	11	19	8	10	11	3	10	15
COG4487	Uncharacterized protein conserved in bacteria	S	I	0	4.14697e-05	1.37876e-05	8.38586e-05	0.00011038	6.29723e-05	1.70748e-05	2.92976e-05	0	4.46555e-05	0	5.17103e-05	6.81446e-05	0.00016798	0.000205605	0.000367393	0.000331789	0.000362787	0.000163142	0.000303214	0.000292804	0.000306548	0.000350174	0.000405756	0	3	1	6	8	4	1	2	0	3	0	4	6	11	13	26	27	16	8	13	12	23
COG0857	BioD-like N-terminal domain of phosphotransacetylase	R	I	0	6.91161e-05	0	0	0	7.87154e-05	3.41495e-05	0	3.58571e-05	0	0	1.29276e-05	0.000113574	7.63545e-05	0.000284684	0.00028261	0.000331789	0.00043081	0.000203928	0.000163269	0.000292804	0.000346533	0.000378188	0.000405756	0	5	0	0	0	5	2	0	2	0	0	1	10	5	18	20	27	19	10	7	12	26
COG1100	GTPase SAR1 and related small G proteins	R	I	7.22322e-05	0.000304111	0.000193026	9.78351e-05	1.37975e-05	0.000157431	0.000119523	0.00011719	0.000251	0.000133966	5.8175e-05	9.04931e-05	0.000261221	0.000473398	0.000964762	0.00103153	0.000700444	0.00104301	0.00059139	0.000769697	0.000488007	0.000932973	0.00110655	0.00105786	4	22	14	7	1	10	7	8	14	9	2	7	23	31	61	73	57	46	29	33	20	70
COG4178	ABC-type uncharacterized transport system, permease and ATPase components	R	I	0	9.67626e-05	1.37876e-05	1.39764e-05	0	1.57431e-05	0	0	5.37856e-05	2.97703e-05	0	9.04931e-05	0.000215791	0.000244334	0.000427026	0.000480436	0.000454674	0.000793597	0.000815711	0.000233242	0.000414806	0.000693065	0.000546272	0.000637616	0	7	1	1	0	1	0	0	3	2	0	7	19	16	27	34	37	35	40	10	17	52
COG0397	Uncharacterized conserved protein	S	I	0.000722322	0.000801747	0.000675592	0.000531105	0.000124177	0.00020466	0.000461018	0.000322273	0.000430285	0.000476325	0.000319963	0.000387827	0.000795021	0.00108423	0.000996394	0.000819568	0.00100766	0.00097499	0.000652568	0.000979615	0.000927214	0.00121286	0.000868432	0.00113032	40	58	49	38	9	13	27	22	24	32	11	30	70	71	63	58	82	43	32	42	38	91
COG0539	Ribosomal protein S1	J	I	0.00115571	0.00114733	0.00128225	0.00128583	0.00115899	0.000850126	0.00102449	0.000996118	0.00107571	0.00107173	0.000843538	0.00080151	0.00170362	0.00183251	0.00177137	0.0018087	0.00184327	0.00206335	0.00128474	0.00184261	0.00192763	0.00145277	0.00162481	0.00198531	64	83	93	92	84	54	60	68	60	72	29	62	150	120	112	128	150	91	63	79	79	109
COG0566	rRNA methylases	J	I	0.000577857	0.000843217	0.00074453	0.00058701	0.000579494	0.000362091	0.00071714	0.000512708	0.00048407	0.00049121	0.0004654	0.000491248	0.00097674	0.000748274	0.00104384	0.000833698	0.00103223	0.0014058	0.000836103	0.000932966	0.000732011	0.00111957	0.00112056	0.00123176	32	61	54	42	42	23	42	35	27	33	16	38	86	49	66	59	84	62	41	40	30	84
COG0702	Predicted nucleoside-diphosphate-sugar epimerases	MG	I	0.000559799	0.00081557	0.000730742	0.000796657	0.000496709	0.000535264	0.00068299	0.000747089	0.000358571	0.000535866	0.000552663	0.000594669	0.000817736	0.000702462	0.00105966	0.00120109	0.00124114	0.00102034	0.00101964	0.000862994	0.00100041	0.000972957	0.000994495	0.00134769	31	59	53	57	36	34	40	51	20	36	19	46	72	46	67	85	101	45	50	37	41	73
COG0364	Glucose-6-phosphate 1-dehydrogenase	G	I	0.000397277	0.000152056	0.000179239	9.78351e-05	9.65824e-05	1.57431e-05	3.41495e-05	1.46488e-05	8.96427e-05	7.44258e-05	0.000290875	0.000284407	0.000215791	0.000366502	0.000332131	0.000325001	0.000368655	0.00043081	0.000876889	0.000489807	0.000488007	0.000479814	0.000658328	0.000579651	22	11	13	7	7	1	2	1	5	5	10	22	19	24	21	23	30	19	43	21	20	36
COG0542	ATPases with chaperone activity, ATP-binding subunit	O	I	0.00227531	0.00163114	0.00151663	0.00213839	0.00204203	0.0019364	0.00158795	0.00156742	0.00202592	0.0018011	0.00328689	0.00230111	0.00211248	0.00282512	0.00306826	0.00309458	0.00239625	0.00353717	0.00328324	0.00331203	0.00341605	0.00350531	0.00372586	0.00366629	126	118	110	153	148	123	93	107	113	121	113	178	186	185	194	219	195	156	161	142	140	263
COG2308	Uncharacterized conserved protein	S	I	0.000198638	5.52929e-05	0.000165451	0.000111811	1.37975e-05	0	3.41495e-05	0	0.000107571	5.95406e-05	0.000290875	0.000116348	0.00119253	0.000656649	0.000585184	0.000607611	0.000639001	0.000838945	0.000326284	0.00132948	0.00102482	0.00118621	0.0012046	0.000970916	11	4	12	8	1	0	2	0	6	4	10	9	105	43	37	43	52	37	16	57	42	89
COG3239	Fatty acid desaturase	I	I	0.000288929	0.000373227	0.000220601	8.38586e-05	0.000137975	0.000173174	0.000136598	0.00011719	0.000107571	0.000223277	0.000378138	0.000387827	0.0005338	0.000626107	0.000521921	0.000946742	0.000688155	0.000657552	0.000713747	0.000769697	0.00100041	0.000986285	0.0010085	0.00127523	16	27	16	6	10	11	8	8	6	15	13	30	47	41	33	67	56	29	35	33	41	74
COG1429	Cobalamin biosynthesis protein CobN and related Mg-chelatases	H	I	0.000541741	0.000497636	0.000317115	0.000153741	0.000206962	0.000236146	0.000136598	0.00011719	0.000251	0.000357244	0.000756276	0.000413683	0.000772306	0.000946796	0.00156576	0.0013	0.00153606	0.00188196	0.00165181	0.00130615	0.00173243	0.00186595	0.00203101	0.00247801	30	36	23	11	15	15	8	8	14	24	26	32	68	62	99	92	125	83	81	56	71	140
COG0523	Putative GTPases (G3E family)	R	I	0.000343103	0.000207348	8.27255e-05	0.000139764	8.27849e-05	6.29723e-05	3.41495e-05	0.000131839	0.000179285	0.000372129	0.000378138	0.000323189	0.000817736	0.00113005	0.00117037	0.00121522	0.00115512	0.00104301	0.000978853	0.000932966	0.00119562	0.00145277	0.00193296	0.00204327	19	15	6	10	6	4	2	9	10	25	13	25	72	74	74	86	94	46	48	40	49	109
COG2988	Succinylglutamate desuccinylase	E	I	0.000144464	1.38232e-05	0	0	1.37975e-05	0	0	0	1.79285e-05	1.48852e-05	0.00011635	5.17103e-05	0.000124932	4.58127e-05	0.000189789	0.000211957	0.000270347	2.26742e-05	0.00022432	0.000186593	0.000268404	0.000319876	0.000224112	0.000260843	8	1	0	0	1	0	0	0	1	1	4	4	11	3	12	15	22	1	11	8	11	24
COG0642	Signal transduction histidine kinase	T	I	0.00339491	0.00219789	0.00224738	0.00174705	0.0027319	0.00129093	0.00150258	0.00165531	0.001506	0.00154806	0.00247244	0.00274065	0.00286208	0.00293201	0.0029101	0.00382936	0.00377256	0.00312904	0.00283459	0.00319541	0.00314765	0.00351864	0.0036138	0.00378222	188	159	163	125	198	82	88	113	84	104	85	212	252	192	184	271	307	138	139	137	129	264
COG2307	Uncharacterized protein conserved in bacteria	S	I	3.61161e-05	0	0	1.39764e-05	6.89874e-05	0	1.70748e-05	2.92976e-05	0	1.48852e-05	8.72626e-05	9.04931e-05	0.000249864	0.00016798	0.000347947	0.000240218	0.000393232	0.000340113	0.000326284	0.000233242	0.000195203	0.000306548	0.000364181	0.00056516	2	0	0	1	5	0	1	2	0	1	3	7	22	11	22	17	32	15	16	10	8	23
COG3046	Uncharacterized protein related to deoxyribodipyrimidine photolyase	R	I	0.000433393	0.000677338	0.000758317	0	0	1.57431e-05	1.70748e-05	0	0.000215142	8.9311e-05	0.000261788	0.000142203	0.00148782	0.00126749	0.001202	0.00122935	0.001278	0.00213137	0.0014071	0.00149275	0.00148842	0.00138613	0.00130265	0.000927442	24	49	55	0	0	1	1	0	12	6	9	11	131	83	76	87	104	94	69	64	61	104
COG0415	Deoxyribodipyrimidine photolyase	L	I	0.000632031	0.0011335	0.00102028	8.38586e-05	1.37975e-05	9.44584e-05	0.000102449	5.85952e-05	0.000251	0.000104196	0.0002327	9.04931e-05	0.00270307	0.00233645	0.00164484	0.00251523	0.00189243	0.00278893	0.00263067	0.00305546	0.00297684	0.00243906	0.00257728	0.0023331	35	82	74	6	1	6	6	4	14	7	8	7	238	153	104	178	154	123	129	131	122	183
COG4147	Predicted symporter	R	I	0.000704264	0.000787924	0.000951344	0.000656892	0.000400127	0.000141688	0.00035857	0.000307625	0.000591642	0.000506095	0.0002327	0.000206841	0.0012266	0.00138965	0.000854052	0.00108805	0.000995367	0.0021087	0.0014071	0.00174931	0.00114682	0.000946301	0.00112056	0.000811512	39	57	69	47	29	9	21	21	33	34	8	16	108	91	54	77	81	93	69	75	47	71
COG0567	2-oxoglutarate dehydrogenase complex, dehydrogenase (E1) component, and related enzymes	C	I	0.00130018	0.00160349	0.00148906	0.00141162	0.00183506	0.000676952	0.000853738	0.000878928	0.00105778	0.000997306	0.00101806	0.000827365	0.00257814	0.00186305	0.0014076	0.00169566	0.00215048	0.00213137	0.00246752	0.00265895	0.00261084	0.00163937	0.00173686	0.00176794	72	116	108	101	133	43	50	60	59	67	35	64	227	122	89	120	175	94	121	114	107	123
COG0021	Transketolase	G	I	0.00130018	0.00150673	0.00142012	0.00157934	0.00171089	0.000991814	0.00105863	0.00111331	0.00139843	0.00139921	0.00180343	0.000904931	0.00210113	0.00181724	0.00181881	0.00185109	0.00194158	0.00260753	0.0019781	0.0014461	0.00207403	0.00242573	0.00197498	0.00224615	72	109	103	113	124	63	62	76	78	94	62	70	185	119	115	131	158	115	97	62	85	182
COG3705	ATP phosphoribosyltransferase involved in histidine biosynthesis	E	I	0.000252813	0.000345581	0.000303327	0.000405317	0.000565697	0.000125945	0.000239047	0.000190434	0.000233071	0.000193507	0.000261788	0.000129276	0.000590587	0.000458127	0.000506105	0.000607611	0.000614424	0.000521506	0.000469034	0.000349862	0.00068321	0.000719722	0.000700349	0.00056516	14	25	22	29	41	8	14	13	13	13	9	10	52	30	32	43	50	23	23	15	28	54
COG0407	Uroporphyrinogen-III decarboxylase	H	I	0.000613973	0.000787924	0.000565291	0.000684845	0.000620887	0.000377834	0.000409794	0.000351571	0.000501999	0.000387014	0.00034905	0.000271479	0.00110167	0.000610836	0.000759157	0.000847829	0.000909348	0.00108836	0.000917674	0.000723049	0.00117122	0.000746378	0.000994495	0.000826003	34	57	41	49	45	24	24	24	28	26	12	21	97	40	48	60	74	48	45	31	48	56
COG2211	Na+/melibiose symporter and related transporters	G	I	0.000325045	0.000304111	0.000275752	0.000223623	0.000124177	0.000157431	0.000239047	0.000146488	8.96427e-05	0.000133966	5.8175e-05	0.000310262	0.000556515	0.000427585	0.000490289	0.000635872	0.00056527	0.000476158	0.000346677	0.000303214	0.000439207	0.000573112	0.000714356	0.000724564	18	22	20	16	9	10	14	10	5	9	2	24	49	28	31	45	46	21	17	13	18	43
COG0248	Exopolyphosphatase	FP	I	0.000397277	0.000221172	8.27255e-05	0.000125788	0.000179367	4.72292e-05	0.000187822	0.00011719	0.000233071	0.000119081	2.90875e-05	0.000180986	0.000681446	0.000442856	0.000553552	0.000551089	0.000614424	0.000521506	0.000448641	0.00027989	0.000414806	0.000799691	0.000588293	0.000695582	22	16	6	9	13	3	11	8	13	8	1	14	60	29	35	39	50	23	22	12	17	60
COG0581	ABC-type phosphate transport system, permease component	P	I	0.000234755	6.91161e-05	6.89379e-05	1.39764e-05	0	0.000110202	6.8299e-05	0.000102542	0.000304785	5.95406e-05	0.000145438	0.000155131	0.00107896	0.000702462	0.000743342	0.000692394	0.000872482	0.000770923	8.15711e-05	0.000209917	0.000536808	0.000599768	0.000574286	0.000434739	13	5	5	1	0	7	4	7	17	4	5	12	95	46	47	49	71	34	4	9	22	45
COG0573	ABC-type phosphate transport system, permease component	P	I	0.000288929	5.52929e-05	2.75752e-05	4.19293e-05	5.51899e-05	0.000157431	5.12243e-05	4.39464e-05	0.000215142	8.9311e-05	0.00011635	0.000180986	0.00102217	0.000855171	0.000474473	0.000720655	0.00110596	0.00102034	0.00022432	0.000256566	0.000390406	0.000906316	0.000728363	0.000999899	16	4	2	3	4	10	3	3	12	6	4	14	90	56	30	51	90	45	11	11	16	68
Dataset
ATIIC	ATLANTIS II Deep Basin, Red Sea.
ALOHA	Hawaiian Ocean Time Series 186 (HOT186), ALOHA Station, North Pacific Subtropical Gyre, Pacific Ocean.
BATS	Bermuda Atlantic Time Series 216 (BATS216), BATS Station, Sargasso Sea, Atlantic Ocean.
Legend to Functional Categories
Functional Category	Description
C	Energy Production and Conversion
D	Cell Cycle Control, Cell Division and Chromosome Partitioning
E	Amino Acid Transport and Metabolism
F	Nucleotide Transport and Metabolism
G	Carbohydrate Transport and Metabolism
H	Coenzyme Transport and Metabolism
I	Lipid Transport and Metabolism
J	Translation, Ribosomal Structure and Biogenesis
K	Transcription
L	DNA Replication, Recombination and Repair
M	Cell Wall / Membrane / Envelope Biogenesis
N	Cell Motility
O	Posttranslational Modification, Protein Turnover and Chaperones
P	Inorganic Ion Transport and Metabolism
Q	Secondary Metabolites Biosynthesis, Transport and Catabolism
R	General Function Prediction Only
S	Function Unknown
T	Signal Transduction Mechanisms
U	Intracellular Trafficking, Secretion and Vesicular Transport
V	Defense Mechanisms
[truncated: 2 more columns]

## Sheet: Table_S4B
Table S4B. List of 28 aphotic global-core depth-related COGs. Welch's test (p ≤ 1E-04, FDR corrected) was employed to identify COGs that presented a statistically significant difference in the mean abundance between the photic and the aphotic group of datasets (see details in Methods). Aphotic related COGs are presented in the same order as shown in group II Fig. 1C.
COG ID	COG description	Functional Category	COG cluster	Normalized Abundance																								Raw Abundance
				Marmara 1000m	Iquique 50m	Iquique 85m	Iquique 110m	Iquique 200m	ATIIC 1500m	ATIIC 200m	ATIIC 700m	BATS 500m	ALOHA 500m	ALOHA 4000m	PRT 6000m	BATS 20m	Med. 50m	ALOHA 110m	ATIIC 50m	BATS 100m	GOS018 1.7m	GOS034 2.1m	GOS023 2.0m	GOS114 1.5m	BATS 50m	ALOHA 25m	ALOHA 75m	Marmara 1000m	Iquique 50m	Iquique 85m	Iquique 110m	Iquique 200m	ATIIC 1500m	ATIIC 200m	ATIIC 700m	BATS 500m	ALOHA 500m	ALOHA 4000m	PRT 6000m	BATS 20m	Med. 50m	ALOHA 110m	ATIIC 50m	BATS 100m	GOS018 1.7m	GOS034 2.1m	GOS023 2.0m	GOS114 1.5m	BATS 50m
COG0146	N-methylhydantoinase B/acetone carboxylase, alpha subunit	EQ	II	0.0005	0.0006	0.0007	0.0009	0.0011	0.0012	0.001	0.0009	0.0021	0.0014	0.0012	0.0011	0.0001	0.0002	0.0003	0.0003	0.0002	0.0005	0.0001	0.0002	0.0002	0.0004	0.0003	0.0001	27	40	49	61	77	78	59	62	116	92	42	84	10	10	21	19	16	24	5	9	7	29
COG0620	Methionine synthase II (cobalamin-independent)	E	II	0.0006	0.0003	0.0005	0.0008	0.0011	0.0012	0.0009	0.0009	0.0009	0.001	0.0009	0.001	0.0003	0.0001	0.0003	0.0002	0.0002	0.0003	0.0002	0.0002	0.0003	0.0002	0.0003	0.0001	35	22	37	57	83	78	53	59	51	66	32	79	24	9	19	11	20	14	8	9	14	16
COG0651	Formate hydrogenlyase subunit 3/Multisubunit Na+/H+ antiporter, MnhD subunit	CP	II	0.0005	0.0004	0.0004	0.0005	0.0009	0.0009	0.0008	0.001	0.0008	0.0008	0.0008	0.0007	0.0003	0.0003	0.0003	0.0001	0.0001	0.0001	0.0002	0.0003	0.0002	0.0003	0.0002	0.0001	28	28	32	36	62	54	45	66	44	54	26	57	24	19	16	6	11	5	11	14	7	24
COG2515	1-aminocyclopropane-1-carboxylate deaminase	E	II	0.0003	0.0001	0.0002	0.0003	0.0004	0.0002	0.0004	0.0003	0.0004	0.0004	0.0004	0.0004	0.0001	0	0	0.0001	0	0.0002	0.0001	0.0001	0.0001	0.0002	0.0001	0.0001	15	8	14	20	32	14	21	18	25	29	14	29	12	3	3	4	3	9	7	5	4	15
COG1062	Zn-dependent alcohol dehydrogenases, class III	C	II	0.0007	0.0007	0.0006	0.0005	0.0005	0.0007	0.0006	0.0006	0.001	0.0008	0.0014	0.0008	0.0001	0.0003	0.0004	0.0002	0.0003	0.0002	0.0005	0.0004	0.0003	0.0003	0.0002	0.0003	40	48	41	38	38	46	37	43	56	57	47	63	13	18	27	15	25	7	24	18	14	23
COG0243	Anaerobic dehydrogenases, typically selenocysteine-containing	C	II	0.0022	0.0015	0.0016	0.0024	0.0018	0.002	0.0017	0.0013	0.0029	0.0018	0.0022	0.0019	0.0007	0.0013	0.001	0.0005	0.0009	0.0012	0.0008	0.0007	0.001	0.0006	0.0009	0.0007	123	109	115	174	131	124	100	88	164	120	77	149	61	83	61	35	72	51	37	32	42	45
COG0574	Phosphoenolpyruvate synthase/pyruvate phosphate dikinase	G	II	0.0021	0.0021	0.0024	0.0028	0.0031	0.0025	0.0027	0.0031	0.0026	0.0027	0.0023	0.002	0.0019	0.0017	0.002	0.0014	0.0019	0.0022	0.0014	0.0021	0.0022	0.0015	0.0015	0.0014	114	154	171	198	222	158	158	215	147	182	80	158	169	109	124	98	158	95	71	89	90	109
COG3276	Selenocysteine-specific translation elongation factor	J	II	0.0002	0.0002	0.0003	0.0004	0.0003	0.0005	0.0006	0.0005	0.0004	0.0004	0.0005	0.0003	0	0.0002	0.0001	0.0001	0.0001	0.0001	0	0.0001	0.0001	0	0	0.0001	11	14	23	30	22	33	34	32	25	24	16	24	3	14	6	7	11	5	1	4	4	1
COG4608	ABC-type oligopeptide transport system, ATPase component	E	II	0.0008	0.0007	0.001	0.0011	0.0008	0.0011	0.0011	0.001	0.0013	0.0015	0.0013	0.0009	0.0004	0.0005	0.0006	0.0004	0.0003	0.0004	0.0003	0.0004	0.0003	0.0003	0.0002	0.0003	42	49	74	77	56	69	65	67	71	100	46	73	31	33	40	30	27	17	14	18	14	22
COG2080	Aerobic-type carbon monoxide dehydrogenase, small subunit CoxS/CutS homologs	C	II	0.0004	0.0004	0.0003	0.0006	0.0006	0.0008	0.0007	0.0005	0.001	0.0008	0.0007	0.0009	0.0001	0.0003	0.0003	0.0003	0.0003	0.0002	0.0001	0.0002	0.0003	0.0003	0.0001	0.0001	23	28	24	42	41	53	40	37	55	57	25	67	8	17	16	19	21	8	7	7	12	19
COG1319	Aerobic-type carbon monoxide dehydrogenase, middle subunit CoxM/CutM homologs	C	II	0.0003	0.0004	0.0004	0.0005	0.0006	0.0009	0.0005	0.0007	0.0008	0.0007	0.0006	0.0006	0.0002	0.0003	0.0003	0.0002	0.0003	0.0003	0.0002	0.0001	0.0001	0.0001	0.0001	0.0001	14	26	27	36	40	55	30	45	46	49	20	48	18	18	20	15	21	14	10	5	3	4
COG1063	Threonine dehydrogenase and related Zn-dependent dehydrogenases	ER	II	0.0007	0.0005	0.0009	0.0008	0.0009	0.0013	0.001	0.0013	0.0012	0.001	0.0012	0.0013	0.0003	0.0004	0.0004	0.0004	0.0003	0.0005	0.0002	0.0002	0.0002	0.0004	0.0002	0.0003	36	36	62	56	63	83	58	88	67	68	40	98	29	26	27	26	23	23	10	9	7	30
COG1013	Pyruvate:ferredoxin oxidoreductase and related 2-oxoacid:ferredoxin oxidoreductases, beta subunit	C	II	0.0003	0.0006	0.0008	0.0012	0.0013	0.0008	0.0009	0.001	0.0009	0.0008	0.0008	0.0007	0.0002	0.0003	0.0004	0.0003	0.0002	0.0002	0.0001	0.0002	0.0002	0.0002	0.0002	0.0003	16	43	56	86	97	48	50	68	49	54	29	53	16	20	24	24	13	11	4	10	9	18
COG0145	N-methylhydantoinase A/acetone carboxylase, beta subunit	EQ	II	0.0008	0.0009	0.0012	0.001	0.0012	0.0014	0.0011	0.001	0.0024	0.0016	0.0017	0.0012	0.0003	0.0003	0.0004	0.0002	0.0003	0.0002	0.0002	0.0003	0.0003	0.0005	0.0005	0.0003	45	68	84	68	87	89	66	68	133	109	59	92	25	22	23	15	24	10	9	11	11	34
COG4948	L-alanine-DL-glutamate epimerase and related enzymes of enolase superfamily	MR	II	0.0012	0.0018	0.0022	0.0019	0.0016	0.0023	0.002	0.0017	0.0028	0.0024	0.0022	0.0024	0.0011	0.0012	0.0016	0.001	0.0011	0.001	0.0008	0.0008	0.0009	0.0012	0.0009	0.0012	64	132	161	133	117	146	116	114	156	159	77	183	95	81	99	70	86	42	38	35	37	89
COG3391	Uncharacterized conserved protein	S	II	0.0009	0.0006	0.0007	0.0008	0.0006	0.0025	0.0015	0.0015	0.002	0.0018	0.002	0.0021	0.0001	0.0002	0.0004	0.0002	0.0003	0	0	0	0.0001	0.0001	0.0001	0.0002	48	41	54	58	42	160	90	104	109	123	68	160	9	12	27	12	22	2	0	2	5	8
COG1529	Aerobic-type carbon monoxide dehydrogenase, large subunit CoxL/CutL homologs	C	II	0.0021	0.0016	0.0021	0.0026	0.0026	0.0043	0.0027	0.0029	0.0054	0.0038	0.0051	0.0045	0.0008	0.0011	0.0017	0.001	0.0012	0.0009	0.0005	0.0005	0.0011	0.0007	0.0008	0.0008	116	115	149	189	186	276	160	201	301	253	177	348	74	72	107	74	99	39	23	23	47	56
COG1331	Highly conserved protein containing a thioredoxin domain	O	II	0.0006	0.0006	0.0008	0.0008	0.0006	0.0015	0.0011	0.0016	0.0011	0.0013	0.0015	0.0013	0.0004	0.0004	0.0005	0.0004	0.0004	0.0002	0.0001	0.0002	0.0001	0.0002	0.0003	0.0003	34	45	56	60	41	95	67	111	61	86	51	102	38	24	29	25	34	11	7	8	6	18
COG1884	Methylmalonyl-CoA mutase, N-terminal domain/subunit	I	II	0.0005	0.0005	0.0007	0.0009	0.0006	0.0015	0.0014	0.0016	0.0013	0.0011	0.001	0.001	0.0002	0.0004	0.0004	0.0003	0.0003	0.0002	0.0001	0.0002	0.0001	0.0003	0.0001	0.0003	30	35	50	66	46	97	81	107	71	77	36	78	20	25	25	20	25	10	4	8	6	20
COG0591	Na+/proline symporter	ER	II	0.0009	0.0012	0.0011	0.0017	0.0018	0.0023	0.0023	0.0025	0.0024	0.0022	0.0019	0.002	0.0004	0.0007	0.0011	0.001	0.0008	0.0004	0.0005	0.0004	0.0004	0.0007	0.0005	0.0006	49	89	83	119	130	146	134	173	132	150	67	154	37	49	69	68	64	19	25	17	17	56
COG2423	Predicted ornithine cyclodeaminase, mu-crystallin homolog	E	II	0.0002	0.0003	0.0002	0.0002	0.0002	0.0006	0.0004	0.0005	0.0003	0.0004	0.0003	0.0004	0	0.0001	0.0002	0.0001	0.0002	0.0001	0	0	0.0001	0.0002	0.0001	0	13	21	14	15	16	36	23	31	19	29	10	34	3	7	12	7	15	4	0	2	3	12
COG1228	Imidazolonepropionase and related amidohydrolases	Q	II	0.0014	0.0013	0.0011	0.0017	0.0009	0.0023	0.002	0.0017	0.0021	0.0017	0.0017	0.002	0.0006	0.0007	0.0011	0.0008	0.0006	0.0005	0.0008	0.0005	0.0004	0.0005	0.0007	0.0005	76	92	78	122	62	148	118	116	118	113	59	157	51	45	68	59	52	21	39	22	18	41
COG1574	Predicted metal-dependent hydrolase with the TIM-barrel fold	R	II	0.0006	0.0005	0.0006	0.0009	0.0004	0.0008	0.0009	0.001	0.0011	0.001	0.0007	0.0009	0.0003	0.0004	0.0003	0.0003	0.0003	0.0001	0	0.0003	0.0002	0.0002	0.0002	0.0002	33	38	43	62	29	52	54	65	61	66	25	69	25	27	21	18	21	6	2	13	7	16
COG2366	Protein related to penicillin acylase	R	II	0.0008	0.0006	0.0006	0.0007	0.0006	0.0008	0.0009	0.0012	0.001	0.0008	0.0008	0.0008	0.0003	0.0003	0.0004	0.0005	0.0004	0	0.0001	0.0002	0.0002	0.0004	0.0002	0.0003	47	42	42	47	41	52	55	81	53	57	26	65	29	19	28	32	31	2	6	9	9	31
COG3635	Predicted phosphoglycerate mutase, AP superfamily	G	II	0.0001	0.0002	0.0002	0.0002	0.0002	0.0004	0.0003	0.0004	0.0002	0.0003	0.0001	0.0002	0	0	0	0	0	0	0	0	0	0	0	0	8	14	15	15	14	24	18	28	12	17	2	16	1	0	3	1	0	0	0	0	0	0
COG3191	L-aminopeptidase/D-esterase	EQ	II	0.0001	0.0002	0.0001	0.0003	0.0002	0.0004	0.0003	0.0002	0.0004	0.0003	0.0001	0.0002	0	0.0001	0.0001	0.0001	0.0001	0	0.0001	0	0.0001	0.0001	0.0001	0.0001	8	15	10	22	11	26	16	16	21	23	4	19	2	7	7	5	7	2	6	0	3	4
COG4642	Uncharacterized protein conserved in bacteria	S	II	0.0007	0.0007	0.0008	0.0013	0.0009	0.0011	0.0012	0.0011	0.0014	0.0015	0.0009	0.0006	0.0002	0.0004	0.0004	0.0004	0.0004	0.0002	0.0002	0.0001	0.0002	0.0002	0.0002	0.0003	41	48	61	90	62	68	73	78	80	98	32	43	15	24	28	27	32	9	10	6	8	15
COG0043	3-polyprenyl-4-hydroxybenzoate decarboxylase and related decarboxylases	H	II	0.0008	0.0003	0.0007	0.0007	0.0008	0.0013	0.001	0.0012	0.0007	0.0009	0.0009	0.0009	0	0.0003	0.0004	0.0001	0.0002	0.0002	0.0003	0.0001	0.0001	0.0002	0.0002	0.0001	46	24	50	53	57	84	60	85	41	63	30	72	4	18	28	4	15	8	15	4	4	13
Dataset
ATIIC	ATLANTIS II Deep Basin, Red Sea.
ALOHA	Hawaiian Ocean Time Series 186 (HOT186), ALOHA Station, North Pacific Subtropical Gyre, Pacific Ocean.
BATS	Bermuda Atlantic Time Series 216 (BATS216), BATS Station, Sargasso Sea, Atlantic Ocean.
Legend to Functional Categories
Functional Category	Description
C	Energy Production and Conversion
D	Cell Cycle Control, Cell Division and Chromosome Partitioning
E	Amino Acid Transport and Metabolism
F	Nucleotide Transport and Metabolism
G	Carbohydrate Transport and Metabolism
H	Coenzyme Transport and Metabolism
I	Lipid Transport and Metabolism
J	Translation, Ribosomal Structure and Biogenesis
K	Transcription
L	DNA Replication, Recombination and Repair
M	Cell Wall / Membrane / Envelope Biogenesis
N	Cell Motility
O	Posttranslational Modification, Protein Turnover and Chaperones
P	Inorganic Ion Transport and Metabolism
Q	Secondary Metabolites Biosynthesis, Transport and Catabolism
R	General Function Prediction Only
S	Function Unknown
T	Signal Transduction Mechanisms
U	Intracellular Trafficking, Secretion and Vesicular Transport
V	Defense Mechanisms
[truncated: 2 more columns]

## Sheet: Table_S5
Table S5. List of 18 Oxygen Minimum Zone-related COGs. Wilcoxon test (p ≤ 0.05, FDR corrected) was employed to identify COGs that significantly differed in abundance between the highly hypoxic group of datasets (Iquique 85-, 110- and 200-m deep samples) and the group of remaining datasets with higher oxygen concentration (details in Methods). COGs are presented in the same order as that in the he…
COGID	COG description	Functional Category	COG cluster	Normalized Abundance																								Raw Abundance
				Iquique 85m	Iquique 110m	Iquique 200m	GOS114 1.5m	ATIIC 50m	GOS018 1.7m	ALOHA 25m	GOS023 2.0m	ALOHA 4000m	ALOHA 110m	BATS 100m	Iquique 50m	Marmara 1000m	PRT 6000m	BATS 500m	ATIIC 700m	ATIIC 200m	ATIIC 1500m	BATS 20m	GOS034 2.1m	BATS 50m	ALOHA 75m	ALOHA 500m	Med. 50m	Iquique 85m	Iquique 110m	Iquique 200m	GOS114 1.5m	ATIIC 50m	GOS018 1.7m	ALOHA 25m	GOS023 2.0m	ALOHA 4000m	ALOHA 110m	BATS 100m	Iquique 50m	Marmara 1000m	PRT 6000m	BATS 500m	ATIIC 700m	ATIIC 200m	ATIIC 1500m	BATS 20m	GOS034 2.1m	BATS 50m	ALOHA 75m
COG3213	Uncharacterized protein involved in response to NO	P	I	0.0001	0.0002	0.0003	0	0	0	0	0	0	0	0	0	0	0	0	0	0	0	0	0	0	0	0	0	5	15	19	0	2	2	2	0	0	0	2	1	1	1	0	0	1	0	0	0	1	0
COG2181	Nitrate reductase gamma subunit	C	I	0.0001	0.0004	0.0006	0	0	0	0	0	0	0	0	0.0001	0.0001	0.0001	0	0	0	0	0	0	0	0	0.0001	0	9	32	47	0	1	0	0	0	0	0	1	7	3	4	0	1	1	0	0	0	1	1
COG2223	Nitrate/nitrite transporter	P	I	0.0006	0.0018	0.0027	0.0002	0	0.0001	0.0001	0	0.0003	0.0001	0	0.0001	0.0004	0.0001	0	0	0	0	0	0.0003	0.0001	0.0001	0	0	47	129	193	10	2	3	8	0	10	5	4	7	23	11	1	1	1	2	4	17	6	9
COG1882	Pyruvate-formate lyase	C	I	0.0001	0.0002	0.0002	0	0	0	0	0	0	0	0	0	0	0	0	0	0	0	0	0	0	0	0	0	8	16	15	0	0	0	0	0	0	0	0	0	1	0	1	0	1	0	0	0	0	0
COG1014	Pyruvate:ferredoxin oxidoreductase and related 2-oxoacid:ferredoxin oxidoreductases, gamma subunit	C	I	0.0001	0.0004	0.0005	0	0	0	0	0	0.0001	0	0	0	0	0.0001	0.0001	0	0.0001	0.0001	0	0.0001	0	0	0.0001	0	9	26	36	0	0	0	0	0	2	0	0	0	2	4	3	3	5	5	1	3	2	1
COG5490	Uncharacterized conserved protein	S	I	0	0.0001	0.0002	0	0	0	0	0	0	0	0	0	0	0	0	0	0	0	0	0	0	0	0	0	3	5	13	0	0	0	0	0	0	0	0	0	0	0	0	0	0	0	0	0	0	0
COG1151	6Fe-6S prismane cluster-containing protein	C	I	0.0001	0.0001	0.0002	0	0	0	0	0	0	0	0	0	0	0	0	0	0	0	0	0	0	0	0	0	5	8	15	0	0	0	0	0	0	0	0	0	0	0	0	0	0	1	0	0	0	0
COG2180	Nitrate reductase delta subunit	C	I	0.0001	0.0001	0.0004	0	0	0	0	0	0	0	0	0	0	0	0	0	0	0	0	0	0	0	0	0	4	9	26	0	0	0	0	0	0	0	0	0	0	0	0	0	0	0	0	0	0	0
COG3256	Nitric oxide reductase large subunit	P	I	0	0.0001	0.0002	0	0	0	0	0	0	0	0	0	0	0	0	0	0	0	0	0	0	0	0	0	3	4	13	0	0	0	0	0	0	0	0	0	0	3	0	0	0	0	0	0	0	0
COG3383	Uncharacterized anaerobic dehydrogenase	R	I	0.0015	0.0019	0.0023	0.0011	0.0008	0.001	0.0004	0.0007	0.0006	0.0007	0.001	0.0015	0.0012	0.0006	0.0013	0.0011	0.0009	0.001	0.0005	0.0014	0.0005	0.0005	0.0015	0.0014	108	135	169	45	54	42	30	31	19	44	85	107	67	48	75	74	55	64	44	70	37	33
COG1775	Benzoyl-CoA reductase/2-hydroxyglutaryl-CoA dehydratase subunit, BcrC/BadD/HgdB	E	I	0.0001	0.0004	0.0004	0	0	0	0	0	0	0	0	0	0	0	0	0	0.0001	0	0	0	0	0	0	0	10	30	26	0	0	0	0	0	0	0	0	1	1	0	0	0	3	2	0	0	0	0
COG1140	Nitrate reductase beta subunit	C	I	0.0004	0.0013	0.002	0	0	0	0	0	0	0	0	0.0001	0.0002	0.0001	0	0.0001	0.0001	0.0001	0	0	0	0	0	0	31	91	147	1	1	0	0	0	0	0	0	8	10	5	2	6	6	5	0	0	0	0
COG1924	Activator of 2-hydroxyglutaryl-CoA dehydratase (HSP70-class ATPase domain)	I	I	0.0001	0.0003	0.0004	0	0	0	0	0	0	0	0	0	0	0	0	0	0	0	0	0	0	0	0	0	8	25	29	0	0	0	0	0	0	0	0	1	0	0	0	1	1	0	0	0	0	0
COG5013	Nitrate reductase alpha subunit	C	I	0.001	0.0036	0.0045	0	0	0	0	0	0.0001	0	0	0.0002	0.0002	0.0001	0	0.0001	0	0	0	0	0	0	0	0	76	261	328	0	0	0	0	2	3	3	2	15	11	5	2	6	2	2	0	0	0	0
COG3243	Poly(3-hydroxyalkanoate) synthetase	I	I	0.0004	0.0006	0.0008	0.0001	0.0001	0.0001	0	0.0001	0.0004	0	0	0.0002	0.0003	0.0005	0	0.0004	0.0002	0.0002	0.0001	0	0.0001	0	0.0002	0.0001	32	43	58	3	4	3	1	4	13	1	0	18	14	41	1	26	12	15	10	1	4	3
COG2391	Predicted transporter component	R	I	0.0005	0.0004	0.0005	0	0.0001	0	0.0001	0	0.0004	0	0	0.0001	0.0002	0.0003	0.0002	0.0002	0.0003	0.0003	0.0001	0	0.0001	0	0.0003	0.0001	37	28	37	2	4	2	5	2	14	3	3	6	10	25	11	16	19	16	6	1	4	1
COG3651	Uncharacterized protein conserved in bacteria	S	II	0.0001	0.0001	0	0.0003	0.0003	0.0003	0.0003	0.0006	0.0002	0.0002	0.0003	0.0002	0.0002	0.0001	0.0003	0.0001	0.0002	0.0002	0.0004	0.0004	0.0004	0.0003	0.0001	0.0004	7	6	0	14	24	15	22	25	6	15	26	16	9	10	14	10	11	10	33	19	27	24
COG0376	Catalase (peroxidase I)	P	II	0.0003	0.0001	0	0.0018	0.0009	0.0017	0.0011	0.0019	0.0011	0.0014	0.0014	0.0006	0.0012	0.0009	0.0008	0.0005	0.0007	0.0004	0.0016	0.001	0.0014	0.001	0.001	0.0013	23	5	0	73	63	73	82	82	38	90	112	45	67	69	44	32	39	23	144	49	104	68
Dataset
ATIIC	ATLANTIS II Deep Basin, Red Sea.
ALOHA	Hawaiian Ocean Time Series 186 (HOT186), ALOHA Station, North Pacific Subtropical Gyre, Pacific Ocean.
BATS	Bermuda Atlantic Time Series 216 (BATS216), BATS Station, Sargasso Sea, Atlantic Ocean.
Legend to Functional Categories
Functional Category	Description
C	Energy Production and Conversion
D	Cell Cycle Control, Cell Division and Chromosome Partitioning
E	Amino Acid Transport and Metabolism
F	Nucleotide Transport and Metabolism
G	Carbohydrate Transport and Metabolism
H	Coenzyme Transport and Metabolism
I	Lipid Transport and Metabolism
J	Translation, Ribosomal Structure and Biogenesis
K	Transcription
L	DNA Replication, Recombination and Repair
M	Cell Wall / Membrane / Envelope Biogenesis
N	Cell Motility
O	Posttranslational Modification, Protein Turnover and Chaperones
P	Inorganic Ion Transport and Metabolism
Q	Secondary Metabolites Biosynthesis, Transport and Catabolism
R	General Function Prediction Only
S	Function Unknown
T	Signal Transduction Mechanisms
U	Intracellular Trafficking, Secretion and Vesicular Transport
V	Defense Mechanisms
[truncated: 2 more columns]

## Sheet: Table_S6A
Table S6A. Taxonomic distribution of the photic COGs at the phylum level. Phylogenetic analysis was performed based on the NCBI taxonomic identifiers of the best matches to the nr database. For each COG, the rawcounts of assigned taxa is presented for eight different photic datasets: the shallowest samples of the reference columns, and five singledepth samples (details in Methods). The 10 phyla t…
Taxa		Percentage % of total reads mapped to photic COGs	COG4487 - Uncharacterized protein conserved in bacteria - S								COG4581 - Superfamily II RNA helicase - L								COG4178 - ABC-type uncharacterized transport system, permease and ATPase components - R								COG4370 - Uncharacterized protein conserved in bacteria - S								COG4100 - Cystathionine beta-lyase family protein involved in aluminum resistance - P								COG4147 - Predicted symporter - R
Domain	Phylum		GOS0114, 1.5m	GOS018, 1.7m	GOS023, 2.0m	GOS034, 2.1m	BATS, 20m	ALOHA, 25m	ATIIC, 50m	Medit, 50m	GOS0114, 1.5m	GOS018, 1.7m	GOS023, 2.0m	GOS034, 2.1m	BATS, 20m	ALOHA, 25m	ATIIC, 50m	Medit, 50m	GOS0114, 1.5m	GOS018, 1.7m	GOS023, 2.0m	GOS034, 2.1m	BATS, 20m	ALOHA, 25m	ATIIC, 50m	Medit, 50m	GOS0114, 1.5m	GOS018, 1.7m	GOS023, 2.0m	GOS034, 2.1m	BATS, 20m	ALOHA, 25m	ATIIC, 50m	Medit, 50m	GOS0114, 1.5m	GOS018, 1.7m	GOS023, 2.0m	GOS034, 2.1m	BATS, 20m	ALOHA, 25m	ATIIC, 50m	Medit, 50m	GOS0114, 1.5m	GOS018, 1.7m	GOS023, 2.0m	GOS034, 2.1m	BATS, 20m	ALOHA, 25m	ATIIC, 50m
Bacteria	Proteobacteria	46.3697	0	0	0	0	0	0	0	0	0	2	0	0	0	0	1	0	0	0	0	0	0	0	0	0	0	0	1	0	0	0	0	0	43	83	68	65	100	74	70	80	0	0	0	0	0	0	0
Bacteria	Cyanobacteria	44.7756	29	18	28	24	14	71	52	16	10	11	13	7	5	24	22	9	30	24	27	33	18	40	37	11	16	35	9	39	19	39	34	15	0	0	1	0	0	0	0	0	11	12	9	17	4	28	29
Bacteria	Bacteroidetes	4.09731	0	0	0	0	0	0	0	0	0	2	0	0	0	0	0	0	0	0	0	0	0	0	0	0	0	0	0	0	0	0	0	0	2	6	5	3	3	4	6	8	0	0	0	0	0	0	0
Bacteria	Actinobacteria	1.36162	1	1	1	3	2	1	0	0	0	1	0	0	0	1	0	0	0	0	0	0	0	0	0	0	0	0	0	0	0	0	0	0	0	0	0	0	0	0	0	0	0	0	0	0	0	0	0
Bacteria	Firmicutes	1.27029	0	0	0	0	0	0	0	0	2	0	0	1	0	0	2	0	0	0	0	0	0	0	0	0	0	0	0	0	0	0	0	0	0	0	1	0	0	0	0	0	0	0	0	0	0	0	0
Bacteria	Verrucomicrobia	0.410976	0	0	0	0	0	0	0	0	0	0	0	0	0	0	0	0	0	0	0	0	0	0	0	0	0	0	0	0	0	0	0	0	0	1	0	0	3	1	0	1	0	0	0	0	0	0	0
Archaea	Euryarchaeota	0.327951	0	0	0	0	0	0	0	0	0	0	0	0	0	0	0	1	0	0	0	0	0	0	0	0	0	0	0	0	0	0	0	0	0	0	0	0	0	0	0	0	0	0	0	0	0	0	0
Bacteria	Planctomycetes	0.236623	0	0	0	0	0	0	0	0	0	0	0	0	0	0	0	0	0	0	0	0	0	0	0	0	0	0	0	0	0	0	0	0	1	0	0	0	0	0	0	0	0	0	0	0	0	0	0
Bacteria	Spirochaetes	0.220017	0	0	0	0	0	0	0	0	0	0	0	0	0	0	0	0	0	0	0	0	0	0	0	0	0	0	0	0	0	0	0	0	0	0	0	0	0	0	0	0	0	0	0	0	0	0	0
Bacteria	Chlorobi	0.207564	0	0	0	0	0	0	0	0	0	0	0	0	0	0	0	0	0	0	0	0	0	0	0	0	0	0	0	0	0	0	0	0	1	0	0	1	1	1	1	1	0	0	0	0	0	0	0
Bacteria	Chloroflexi	0.103782	0	0	1	0	0	0	0	1	0	0	0	0	0	0	0	0	0	0	0	0	0	0	0	0	0	0	0	0	0	0	0	0	0	0	0	0	0	0	0	0	0	0	0	0	0	0	0
Bacteria	Acidobacteria	0.0954793	0	0	0	0	0	0	0	0	0	0	0	0	0	0	0	0	0	0	0	0	0	0	0	0	0	0	0	0	0	0	0	0	0	0	0	0	0	0	0	0	0	0	0	0	0	0	0
Bacteria	Ignavibacteria	0.0954793	0	0	0	0	0	0	0	0	0	0	0	0	0	0	0	0	0	0	0	0	0	0	0	0	0	0	0	0	0	0	0	0	0	0	0	0	0	0	0	0	0	0	0	0	0	0	0
Bacteria	Deinococcus-Thermus	0.0747229	0	0	0	0	0	0	0	0	0	0	0	0	0	0	0	0	0	0	0	0	0	0	0	0	0	0	0	0	0	0	0	0	0	0	0	0	0	0	0	0	0	0	0	0	0	0	0
Bacteria	Deferribacteres	0.0498153	0	0	0	0	0	0	0	0	0	0	0	0	0	0	0	0	0	0	0	0	0	0	0	0	0	0	0	0	0	0	0	0	0	0	0	0	0	0	0	0	0	0	0	0	0	0	0
Bacteria	Lentisphaerae	0.045664	0	0	0	0	0	0	0	0	0	0	0	0	0	0	0	0	0	0	0	0	0	0	0	0	0	0	0	0	0	0	0	0	0	3	0	0	1	0	0	1	0	0	0	0	0	0	0
Bacteria	Fusobacteria	0.0415127	0	0	0	0	0	0	0	0	0	0	0	0	0	0	0	0	0	0	0	0	0	0	0	0	0	0	0	0	0	0	0	0	0	0	0	0	0	0	0	0	0	0	0	0	0	0	0
Bacteria	Nitrospirae	0.0332102	0	0	0	0	0	0	0	0	0	0	0	0	0	0	0	0	0	0	0	0	0	0	0	0	0	0	0	0	0	0	0	0	0	0	0	0	0	0	0	0	0	0	0	0	0	0	0
Bacteria	Aquificae	0.0290589	0	0	0	0	0	0	0	0	0	0	0	0	0	0	0	0	0	0	0	0	0	0	0	0	0	0	0	0	0	0	0	0	0	0	0	0	0	0	0	0	0	0	0	0	0	0	0
Bacteria	Chlamydiae	0.0249076	0	0	0	0	0	0	0	0	0	0	0	0	0	0	0	0	0	0	0	0	0	0	0	0	0	0	0	0	0	0	0	0	0	0	0	0	0	0	0	0	0	0	0	0	0	0	0
Bacteria	Thermotogae	0.0249076	0	0	0	0	0	0	0	0	0	0	0	0	0	0	0	0	0	0	0	0	0	0	0	0	0	0	0	0	0	0	0	0	0	0	0	0	0	0	0	0	0	0	0	0	0	0	0
Bacteria	Tenericutes	0.0207564	0	0	0	0	0	0	0	0	0	0	0	0	0	0	0	0	0	0	0	0	0	0	0	0	0	0	0	0	0	0	0	0	0	0	0	0	0	0	0	0	0	0	0	0	0	0	0
Bacteria	Thermodesulfobacteria	0.0207564	0	0	0	0	0	0	0	0	0	0	0	0	0	0	0	0	0	0	0	0	0	0	0	0	0	0	0	0	0	0	0	0	0	0	0	0	0	0	0	0	0	0	0	0	0	0	0
Archaea	Crenarchaeota	0.0166051	0	0	0	0	0	0	0	0	0	0	0	0	0	0	0	0	0	0	0	0	0	0	0	0	0	0	0	0	0	0	0	0	0	0	0	0	0	0	0	0	0	0	0	0	0	0	0
Archaea	Thaumarchaeota	0.0124538	0	0	0	0	0	0	0	0	0	0	0	0	0	0	0	0	0	0	0	0	0	0	0	0	0	0	0	0	0	0	0	0	0	0	0	0	0	0	0	0	0	0	0	0	0	0	0
Bacteria	Chrysiogenetes	0.00830254	0	0	0	0	0	0	0	0	0	0	0	0	0	0	0	0	0	0	0	0	0	0	0	0	0	0	0	0	0	0	0	0	0	0	0	0	0	0	0	0	0	0	0	0	0	0	0
Bacteria	Fibrobacteres	0.00830254	0	0	0	0	0	0	0	0	0	0	0	0	0	0	0	0	0	0	0	0	0	0	0	0	0	0	0	0	0	0	0	0	0	0	0	0	0	0	0	0	0	0	0	0	0	0	0
Bacteria	Gemmatimonadetes	0.00830254	0	0	0	0	0	0	0	0	0	0	0	0	0	0	0	0	0	0	0	0	0	0	0	0	0	0	0	0	0	0	0	0	0	0	0	0	0	0	0	0	0	0	0	0	0	0	0
Bacteria	Synergistetes	0.00830254	0	0	0	0	0	0	0	0	0	0	0	0	0	0	0	0	0	0	0	0	0	0	0	0	0	0	0	0	0	0	0	0	0	0	0	0	0	0	0	0	0	0	0	0	0	0	0
Total of reads assigned to phyla		100	30	19	30	27	16	72	52	17	12	16	13	8	5	25	25	10	30	24	27	33	18	40	37	11	16	35	10	39	19	39	34	15	47	93	75	69	108	80	77	91	11	12	9	17	4	28	29
Dataset
ATIIC	ATLANTIS II Deep Basin, Red Sea.
ALOHA	Hawaiian Ocean Time Series 186 (HOT186), ALOHA Station, North Pacific Subtropical Gyre, Pacific Ocean.
BATS	Bermuda Atlantic Time Series 216 (BATS216), BATS Station, Sargasso Sea, Atlantic Ocean.
[truncated: 206 more columns]

## Sheet: Table_S6B
Table S6B. Taxonomic distribution of the aphotic COGs at the phylum level. Phylogenetic analysis was performed based on the NCBI taxonomic identifiers of the best matches to the nr database. For each COG, the rawcounts of assigned taxa is presented for six different aphotic datasets: the deepest samples of the reference columns and three single-depth samples. The 10 phyla that have the highest av…
Taxa		Percentage % of total reads mapped to photic COGs	COG4642 - Uncharacterized protein conserved in bacteria - S						COG4948 - L-alanine-DL-glutamate epimerase and related enzymes of enolase superfamily - MR						COG3635 - Predicted phosphoglycerate mutase, AP superfamily - G						COG4608 - ABC-type oligopeptide transport system, ATPase component - E						COG3276 - Selenocysteine-specific translation elongation factor - J						COG3391 - Uncharacterized conserved protein - S						COG2515 - 1-aminocyclopropane-1-carboxylate deaminase - E						COG3191 - L-aminopeptidase/D-esterase - EQ
Domain	Phylum		ALOHA, 500m	BATS, 500m	Marmara, 1,000m	ATIIC 1,500m	ALOHA, 4,000m	PRT, 6,000m	ALOHA, 500m	BATS, 500m	Marmara, 1,000m	ATIIC 1,500m	ALOHA, 4,000m	PRT, 6,000m	ALOHA, 500m	BATS, 500m	Marmara, 1,000m	ATIIC 1,500m	ALOHA, 4,000m	PRT, 6,000m	ALOHA, 500m	BATS, 500m	Marmara, 1,000m	ATIIC 1,500m	ALOHA, 4,000m	PRT, 6,000m	ALOHA, 500m	BATS, 500m	Marmara, 1,000m	ATIIC 1,500m	ALOHA, 4,000m	PRT, 6,000m	ALOHA, 500m	BATS, 500m	Marmara, 1,000m	ATIIC 1,500m	ALOHA, 4,000m	PRT, 6,000m	ALOHA, 500m	BATS, 500m	Marmara, 1,000m	ATIIC 1,500m	ALOHA, 4,000m	PRT, 6,000m	ALOHA, 500m	BATS, 500m	Marmara, 1,000m	ATIIC 1,500m	ALOHA, 4,000m
Bacteria	Proteobacteria	50.2333	97	79	49	71	49	108	63	48	28	47	17	27	36	25	25	13	21	36	2	2	2	1	0	0	51	48	16	45	27	56	14	6	3	11	4	8	8	11	2	14	3	11	17	15	10	9	10
Archaea	Thaumarchaeota	7.31082	0	0	0	0	0	0	0	0	0	0	0	0	10	0	6	17	1	5	6	4	4	12	1	6	5	1	2	13	0	4	1	0	2	6	1	2	0	0	0	0	0	0	0	0	0	0	0
Bacteria	Firmicutes	7.06378	8	11	1	12	6	12	0	1	0	0	0	0	13	18	5	19	7	8	0	0	0	1	0	0	5	3	0	9	2	2	5	6	2	7	5	3	3	0	1	0	0	1	1	0	0	2	1
Bacteria	Actinobacteria	6.75268	14	14	1	15	4	10	0	0	0	0	0	0	12	8	2	2	2	1	1	0	0	0	0	0	1	0	1	1	3	5	0	1	1	0	0	0	3	1	0	1	0	0	1	0	0	0	0
Bacteria	Bacteroidetes	5.69128	5	4	4	6	3	12	0	3	2	3	0	3	0	1	0	0	0	1	0	0	0	0	0	0	6	8	4	6	7	5	0	0	0	0	0	0	2	3	3	1	0	3	0	0	3	0	0
Bacteria	Chloroflexi	4.68478	3	9	1	12	0	10	0	0	0	0	0	0	5	2	0	5	1	2	0	0	0	2	0	1	2	0	0	0	0	2	3	8	1	3	2	7	3	1	0	0	0	0	0	2	0	0	0
Archaea	Euryarchaeota	3.82469	3	10	2	2	4	5	0	0	0	0	0	0	1	2	1	0	0	2	0	0	0	1	0	0	11	16	4	30	9	27	0	0	0	0	0	1	1	0	0	1	0	0	0	0	0	0	0
Bacteria	Planctomycetes	3.29399	6	9	2	11	2	14	0	0	0	0	0	0	4	4	0	2	2	5	1	2	1	2	0	4	3	6	3	8	6	10	0	0	0	1	1	0	0	0	0	0	0	0	0	0	0	0	0
Bacteria	Acidobacteria	2.26919	2	4	2	2	1	2	0	0	0	0	0	0	0	0	0	0	0	0	0	0	0	0	0	0	16	9	4	9	1	13	0	1	0	1	0	0	2	2	2	1	0	1	0	0	0	0	0
Bacteria	Poribacteria	1.16205	0	0	0	1	0	0	0	0	0	0	0	0	0	0	0	0	0	0	0	0	0	0	0	0	0	0	0	0	0	0	0	0	0	0	0	0	0	0	0	0	0	0	0	1	0	0	0
Bacteria	Gemmatimonadetes	0.960747	0	0	0	0	0	1	0	0	0	0	0	0	0	0	0	0	0	0	0	0	0	0	0	0	4	2	3	3	3	7	0	0	0	0	0	0	0	0	0	0	0	0	0	0	0	0	0
Bacteria	Chlorobi	0.942447	0	0	0	0	0	0	0	0	0	0	0	0	1	1	0	0	0	0	0	0	0	0	0	0	0	0	0	0	0	0	0	0	0	0	0	0	0	0	0	0	0	0	0	0	0	0	0
Bacteria	Verrucomicrobia	0.905847	0	0	0	0	0	0	0	0	0	0	0	0	3	1	0	0	0	1	1	1	0	0	0	1	5	1	1	2	1	1	0	0	0	0	0	0	0	0	0	0	0	1	0	0	0	0	0
Bacteria	Cyanobacteria	0.832647	5	2	0	1	0	0	0	0	0	0	0	0	0	1	0	0	0	0	0	0	0	0	0	0	0	1	1	0	1	5	0	0	0	0	0	0	0	0	0	0	0	0	0	0	0	0	0
Archaea	Crenarchaeota	0.686248	0	1	0	1	0	0	0	0	0	0	0	0	1	0	0	1	1	1	0	0	0	0	0	0	0	0	0	0	0	0	0	0	0	0	0	0	0	0	0	0	0	0	0	0	0	0	0
Bacteria	Deinococcus-Thermus	0.677098	0	0	0	0	0	0	0	0	0	0	0	0	1	0	1	0	0	0	0	0	0	0	0	0	1	0	1	2	0	0	0	0	0	0	0	0	0	0	0	2	0	0	0	0	0	0	0
Bacteria	Ignavibacteria	0.613048	0	0	0	0	0	0	0	0	0	0	0	0	0	0	0	0	0	0	0	0	0	0	0	0	0	0	0	0	0	0	0	0	0	0	0	0	0	0	0	0	0	0	0	0	0	0	0
Bacteria	Thermotogae	0.365999	0	0	0	0	0	0	0	0	0	0	0	0	1	2	1	3	2	0	1	2	1	1	0	1	0	0	0	0	0	0	0	0	0	0	0	0	0	0	0	0	0	0	0	0	0	0	0
Bacteria	Nitrospirae	0.338549	0	0	0	1	0	0	0	0	0	0	0	0	0	0	0	0	0	0	0	0	0	1	0	0	0	0	2	3	0	0	0	0	0	1	0	0	0	0	0	0	0	0	0	0	0	0	0
Bacteria	Aquificae	0.320249	0	0	0	0	0	0	0	0	0	0	0	0	0	0	0	0	0	0	0	0	0	1	0	0	0	0	0	0	0	0	1	0	1	0	0	0	0	0	0	0	0	0	0	0	0	0	0
Bacteria	Spirochaetes	0.311099	0	0	0	0	0	0	0	0	0	0	0	0	1	0	0	0	0	1	0	0	0	0	0	0	0	0	0	2	0	0	0	0	0	0	0	0	0	0	0	0	0	0	0	0	0	0	0
Bacteria	Synergistetes	0.228749	0	0	0	0	0	0	0	0	0	0	0	0	0	2	0	0	0	0	0	0	0	0	0	0	0	0	0	0	0	0	0	0	0	0	0	0	0	0	0	0	0	0	0	0	0	0	0
Bacteria	Deferribacteres	0.173849	0	0	0	0	0	0	0	0	0	0	0	0	0	0	0	0	0	0	2	0	0	0	0	0	0	0	0	0	0	0	0	0	0	1	0	0	0	0	0	0	0	0	0	0	0	0	0
Bacteria	Fusobacteria	0.0823497	0	0	0	0	0	0	0	1	0	0	1	0	1	0	0	0	0	0	0	0	0	0	0	0	0	0	0	0	0	0	0	0	0	0	0	1	0	0	0	0	0	0	0	0	0	0	0
Bacteria	Thermodesulfobacteria	0.0640498	0	0	0	0	0	0	0	0	0	0	0	0	0	0	0	0	0	0	0	0	0	0	0	0	0	0	0	0	0	0	0	0	0	0	0	0	0	0	0	0	0	0	0	0	0	0	0
Bacteria	Dictyoglomi	0.0457498	0	0	0	0	0	0	0	0	0	0	0	0	0	0	0	0	1	1	0	0	0	0	0	0	0	0	0	0	0	0	0	0	0	0	0	0	0	0	0	0	0	0	0	0	0	0	0
Bacteria	Elusimicrobia	0.0457498	0	0	0	0	0	0	0	0	0	0	0	0	0	0	0	0	0	0	0	0	0	0	0	0	0	0	0	0	0	0	0	0	0	0	0	0	0	0	0	0	0	0	0	0	0	0	0
Bacteria	Chlamydiae	0.0365999	0	0	0	0	0	0	0	0	0	0	0	0	0	0	0	0	0	0	0	0	0	0	0	0	0	0	0	0	0	0	0	0	0	0	0	0	0	0	0	0	0	0	0	0	0	0	0
Bacteria	Lentisphaerae	0.0365999	0	0	0	0	1	0	0	0	0	0	0	0	0	0	0	0	0	0	0	0	0	0	0	0	0	0	0	0	0	0	0	0	0	0	0	0	0	0	0	0	0	0	0	0	0	0	0
Archaea	Korarchaeota	0.0182999	0	0	0	0	0	0	0	0	0	0	0	0	0	0	0	0	0	0	0	0	0	0	0	0	0	0	0	0	0	0	0	0	0	0	0	0	0	0	0	0	0	0	0	0	0	0	0
Bacteria	Chrysiogenetes	0.0182999	0	0	0	0	0	0	0	0	0	0	0	0	0	0	0	0	0	0	0	0	0	0	0	0	0	0	0	0	0	0	0	0	0	0	0	0	0	0	0	0	0	0	0	0	0	0	0
Bacteria	Caldiserica	0.00914997	0	0	0	0	0	0	0	0	0	0	0	0	0	0	0	0	0	0	0	0	0	0	0	0	0	0	0	0	0	0	0	0	0	0	0	0	0	0	0	0	0	0	0	0	0	0	0
Total of reads assigned to phyla		100	143	143	62	135	70	174	63	53	30	50	18	30	90	67	41	62	38	64	14	11	8	22	1	13	110	95	42	133	60	137	24	22	10	31	13	22	22	18	8	20	3	17	19	18	13	11	11
Dataset
ATIIC	ATLANTIS II Deep Basin, Red Sea.
ALOHA	Hawaiian Ocean Time Series 186 (HOT186), ALOHA Station, North Pacific Subtropical Gyre, Pacific Ocean.
BATS	Bermuda Atlantic Time Series 216 (BATS216), BATS Station, Sargasso Sea, Atlantic Ocean.
[truncated: 121 more columns]
